# Supplementary material for: N,N-Diethyl-N′-phenyl­acetyl­thio­urea
Source: Acta Crystallogr Sect E Struct Rep Online. 2008 Nov 8;64(Pt 12):o2256. doi: 10.1107/S1600536808035290 (PMC2959839; doi:10.1107/S1600536808035290)
Supplement: Supplementary file 2 [file e-64-o2256-Isup2.hkl]

# 
# h,k,l, Fc-squared, Fo-squared, sigma(Fo-squared) and status flag 
# 
data_I
_shelx_title ' p21c in P2(1)/c' 
_shelx_refln_list_code          4 
_shelx_F_calc_maximum      126.29 
_exptl_crystal_F_000       536.00 
_reflns_d_resolution_high  0.7572 
 
loop_ 
 _symmetry_equiv_pos_as_xyz 
 'x, y, z' 
 '-x, y+1/2, -z+1/2' 
 '-x, -y, -z' 
 'x, -y-1/2, z-1/2' 
 
_cell_length_a    11.5776 
_cell_length_b    12.8040 
_cell_length_c     9.1762 
_cell_angle_alpha  90.000 
_cell_angle_beta  103.842 
_cell_angle_gamma  90.000 
 
_shelx_F_squared_multiplier     1.000 
 
loop_ 
 _refln_index_h 
 _refln_index_k 
 _refln_index_l 
 _refln_F_squared_calc 
 _refln_F_squared_meas 
 _refln_F_squared_sigma 
 _refln_observed_status 
   1   0   0     1242.97     1382.59     31.88 o 
   2   0   0     3040.62     3354.50     74.16 o 
   3   0   0      206.72      172.93      4.67 o 
   4   0   0       21.49       30.03      4.09 o 
   5   0   0      983.38      972.59     15.55 o 
   6   0   0     4212.27     4100.38     62.12 o 
   7   0   0      358.12      338.63      6.50 o 
   8   0   0       23.46       22.31      2.51 o 
   9   0   0      142.86      118.78      5.47 o 
  10   0   0       35.05       40.13      3.14 o 
  11   0   0        7.28        7.22      1.81 o 
  12   0   0      579.76      502.91     14.60 o 
  13   0   0       78.98       72.14      4.82 o 
  14   0   0        1.58        2.55      1.84 o 
   1   1   0      335.72      327.08     23.43 o 
   2   1   0      406.72      424.19     15.88 o 
   3   1   0     1035.20     1092.88     37.35 o 
   4   1   0      360.48      381.36     15.21 o 
   5   1   0       19.97       16.68      1.50 o 
   6   1   0      147.53      153.31      4.40 o 
   7   1   0       66.08       64.03      1.52 o 
   8   1   0        0.72        1.85      0.52 o 
   9   1   0       27.64       24.93      1.48 o 
  10   1   0      156.57      155.48      4.50 o 
  11   1   0        0.94        1.63      0.99 o 
  12   1   0       82.22       75.42      4.42 o 
  13   1   0        3.36        4.85      2.21 o 
  14   1   0       12.60       12.10      1.79 o 
   0   2   0    11398.89    11155.22    242.32 o 
   1   2   0      678.77      756.62     19.88 o 
   2   2   0      319.94      285.51      7.55 o 
   3   2   0      469.27      549.47     21.87 o 
   4   2   0      100.90      108.16      4.60 o 
   5   2   0     1935.14     2000.42     46.53 o 
   6   2   0     1124.57     1125.28     26.38 o 
   7   2   0      255.99      253.74      6.99 o 
   8   2   0       87.15      106.76      3.00 o 
   9   2   0      141.34      123.79      3.02 o 
  10   2   0       30.98       33.21      1.72 o 
  11   2   0       11.56        9.93      2.09 o 
  12   2   0      237.29      221.30      6.51 o 
  13   2   0       62.66       61.24      3.12 o 
  14   2   0        1.66        4.32      2.13 o 
   1   3   0       40.34       30.68      0.63 o 
   2   3   0      467.53      411.17      6.58 o 
   3   3   0     4255.44     4576.56    122.83 o 
   4   3   0        7.10        8.63      0.54 o 
   5   3   0        2.84        1.58      0.40 o 
   6   3   0      162.30      191.01      2.92 o 
   7   3   0       22.94       26.77      1.06 o 
   8   3   0      145.88      137.76      3.11 o 
   9   3   0        0.02       -0.25      0.71 o 
  10   3   0        5.93        7.34      1.04 o 
  11   3   0        0.06        0.35      0.76 o 
  12   3   0       68.25       59.43      4.43 o 
  13   3   0       59.69       62.83      4.70 o 
  14   3   0        8.62        8.32      2.59 o 
   0   4   0     1120.64     1305.72     18.91 o 
   1   4   0     1346.15     1470.80     19.31 o 
   2   4   0      375.50      359.82      3.77 o 
   3   4   0      606.78      634.85      9.35 o 
   4   4   0      589.13      640.28     10.49 o 
   5   4   0     1755.42     1771.80     52.35 o 
   6   4   0      398.21      358.75     20.04 o 
   7   4   0       68.66       52.86      3.06 o 
   8   4   0        0.06        3.72      2.43 o 
   9   4   0       37.69       40.16      1.82 o 
  10   4   0       20.21       28.72      2.19 o 
  11   4   0       82.15       87.28      8.59 o 
  12   4   0      121.17      128.82      8.00 o 
  13   4   0       40.22       30.88      3.55 o 
  14   4   0        2.17        5.94      2.24 o 
   1   5   0     2027.63     2145.29     38.98 o 
   2   5   0      541.97      606.56      6.07 o 
   3   5   0     1137.27     1189.16     11.29 o 
   4   5   0      974.70     1008.82      9.92 o 
   5   5   0      562.34      548.14      5.80 o 
   6   5   0      246.23      222.86      3.28 o 
   7   5   0      154.62      153.57      2.76 o 
   8   5   0     1380.60     1289.22     21.71 o 
   9   5   0       57.94       46.18      2.60 o 
  10   5   0      286.42      262.44      6.64 o 
  11   5   0       25.65       26.92      2.35 o 
  12   5   0       14.34       18.41      2.09 o 
  13   5   0       71.17       75.03      5.30 o 
  14   5   0       29.61       31.06      3.89 o 
   0   6   0     1496.24     1532.84     32.55 o 
   1   6   0      167.00      178.75      2.33 o 
   2   6   0        0.93        0.13      0.31 o 
   3   6   0      195.28      217.93      2.77 o 
   4   6   0      196.70      205.32      3.11 o 
   5   6   0        1.28        2.42      0.48 o 
   6   6   0      263.03      241.25      4.22 o 
   7   6   0        0.42        0.10      0.60 o 
   8   6   0       43.43       33.86      3.41 o 
   9   6   0      102.65      106.94      3.87 o 
  10   6   0        0.09       -1.26      1.08 o 
  11   6   0      120.01      122.02      4.52 o 
  12   6   0       81.75       83.38      3.84 o 
  13   6   0       15.31       14.55      2.15 o 
   1   7   0       69.21       75.87      2.37 o 
   2   7   0       82.18       82.05      1.53 o 
   3   7   0        5.55        8.93      0.82 o 
   4   7   0      969.80      983.46     11.13 o 
   5   7   0      326.77      337.78      5.39 o 
   6   7   0        4.04        3.60      1.20 o 
   7   7   0      155.89      147.25      3.29 o 
   8   7   0      120.89      100.96      3.70 o 
   9   7   0       66.65       59.51      3.02 o 
  10   7   0       16.35       16.22      2.00 o 
  11   7   0       29.16       27.09      3.80 o 
  12   7   0       18.29       15.73      2.98 o 
  13   7   0       15.48       17.47      2.55 o 
   0   8   0       19.40       13.44      0.92 o 
   1   8   0     1093.29     1081.50     10.67 o 
   2   8   0       58.57       45.30      1.21 o 
   3   8   0       94.03       90.58      1.74 o 
   4   8   0      235.88      269.12      3.51 o 
   5   8   0      161.94      164.16      3.44 o 
   6   8   0      692.66      650.11     10.39 o 
   7   8   0      146.93      132.31      3.20 o 
   8   8   0        0.27       -0.06      1.22 o 
   9   8   0        2.52        2.46      1.34 o 
  10   8   0       30.55       30.49      2.52 o 
  11   8   0       99.45      103.96      4.39 o 
  12   8   0       50.01       46.90      3.20 o 
  13   8   0       56.03       57.27      5.13 o 
   1   9   0      309.16      270.82      6.52 o 
   2   9   0       78.38       66.82      1.69 o 
   3   9   0       41.29       31.83      1.56 o 
   4   9   0      243.00      234.26      3.71 o 
   5   9   0       67.47       65.16      2.61 o 
   6   9   0       26.19       28.23      1.59 o 
   7   9   0       31.57       30.93      2.31 o 
   8   9   0       81.46       83.94      3.63 o 
   9   9   0       30.50       30.83      3.91 o 
  10   9   0       29.73       32.24      3.83 o 
  11   9   0        6.49        6.22      1.82 o 
  12   9   0       19.71       20.55      3.49 o 
   0  10   0      272.47      253.75     11.70 o 
   1  10   0        0.85        0.53      0.64 o 
   2  10   0        4.20        4.85      0.65 o 
   3  10   0       19.35       16.15      1.04 o 
   4  10   0       71.63       71.48      1.97 o 
   5  10   0        0.29       -0.46      0.63 o 
   6  10   0       47.18       43.33      2.49 o 
   7  10   0       48.05       48.64      2.79 o 
   8  10   0       16.37       17.18      2.02 o 
   9  10   0        0.46        0.81      1.30 o 
  10  10   0        7.68        6.98      1.77 o 
  11  10   0       67.00       80.79      5.78 o 
   1  11   0       49.09       48.13      1.68 o 
   2  11   0       12.52       10.22      1.38 o 
   3  11   0        2.50        2.78      0.87 o 
   4  11   0        3.55        5.73      0.86 o 
   5  11   0      132.57      126.49      3.30 o 
   6  11   0        0.50        0.03      0.96 o 
   7  11   0        9.60       10.40      1.70 o 
   8  11   0       64.45       59.10      3.30 o 
   9  11   0        0.06       -0.60      1.15 o 
  10  11   0        6.84        8.73      2.51 o 
  11  11   0        2.47        1.76      2.03 o 
   0  12   0        4.14        2.05      1.13 o 
   1  12   0        4.59        3.46      0.84 o 
   2  12   0        9.23        9.88      1.18 o 
   3  12   0        9.54        9.56      1.20 o 
   4  12   0       12.06        9.75      1.33 o 
   5  12   0        0.29        0.04      1.02 o 
   6  12   0        0.60       -0.33      0.73 o 
   7  12   0       54.33       57.26      3.21 o 
   8  12   0        0.49        0.54      1.59 o 
   9  12   0        0.92       -0.02      1.60 o 
  10  12   0        6.38        2.95      2.21 o 
   1  13   0        3.96        3.13      1.00 o 
   2  13   0      179.32      185.36      6.06 o 
   3  13   0       50.81       52.18      2.31 o 
   4  13   0      163.32      167.43      5.04 o 
   5  13   0       63.28       62.15      3.28 o 
   6  13   0        1.10        2.05      2.40 o 
   7  13   0       44.34       48.05      4.73 o 
   9  13   0       12.87       14.93      2.98 o 
   0  14   0       47.40       46.29      3.62 o 
   1  14   0        9.59        9.49      1.73 o 
   2  14   0       16.76       19.63      1.62 o 
   3  14   0       24.62       27.41      2.24 o 
   4  14   0       37.06       36.59      2.64 o 
   5  14   0        0.95        0.31      1.17 o 
   6  14   0        0.46       -3.12      2.08 o 
   1  15   0       10.98       10.35      1.59 o 
   2  15   0       72.45       76.56      2.93 o 
   3  15   0       26.55       27.59      1.94 o 
   4  15   0        1.87        3.05      1.56 o 
   0  16   0        3.11        3.82      1.87 o 
   1  16   0       14.30       16.12      1.88 o 
   2  16   0       10.00        9.39      1.51 o 
   3  16   0        0.01        0.40      1.11 o 
   4  16   0        0.80        0.17      1.75 o 
 -15   1   1       59.88       74.11      5.41 o 
 -14   1   1      127.55      120.58      4.50 o 
 -13   1   1        3.10        1.51      1.29 o 
 -12   1   1       98.51       99.37      3.79 o 
 -11   1   1       21.07       17.91      1.61 o 
 -10   1   1      590.25      562.34      7.51 o 
  -9   1   1      845.03      811.64      9.97 o 
  -8   1   1      547.16      528.10      6.80 o 
  -7   1   1       89.07       83.08      1.79 o 
  -6   1   1       20.57       17.72      1.61 o 
  -5   1   1      178.87      180.14      4.36 o 
  -4   1   1     4765.16     4740.07     50.38 o 
  -3   1   1     2432.72     2388.63     35.69 o 
  -2   1   1      404.94      428.57      9.65 o 
  -1   1   1       82.92      105.55      5.17 o 
   0   1   1      206.40      228.43      4.12 o 
   1   1   1     8394.50     7345.70    159.63 o 
   2   1   1     2220.28     2607.16     79.12 o 
   3   1   1     1202.33     1266.33     27.49 o 
   4   1   1     2258.33     2459.07     72.03 o 
   5   1   1       28.57       28.64      1.52 o 
   6   1   1       70.65       76.91      1.61 o 
   7   1   1      149.24      101.89      3.21 o 
   8   1   1      994.33      927.00     23.08 o 
   9   1   1      387.54      337.63      5.79 o 
  10   1   1        7.32        3.92      1.08 o 
  11   1   1        1.03        2.81      1.11 o 
  12   1   1      171.75      164.99      7.22 o 
  13   1   1      134.76      148.64      5.01 o 
  14   1   1       64.50       68.54      3.53 o 
 -14   2   1       28.79       18.00      2.95 o 
 -13   2   1       20.90       18.88      2.90 o 
 -12   2   1       33.63       31.69      2.30 o 
 -11   2   1      252.48      239.02      8.11 o 
 -10   2   1       12.82       13.84      1.23 o 
  -9   2   1      622.69      585.75      7.62 o 
  -8   2   1      516.63      515.94      8.00 o 
  -7   2   1        3.78        3.74      0.53 o 
  -6   2   1      103.48      114.86      2.14 o 
  -5   2   1       43.72       50.06      1.70 o 
  -4   2   1      232.55      228.03      5.09 o 
  -3   2   1     2016.40     2014.05     38.96 o 
  -2   2   1    13517.43    13176.34    222.83 o 
  -1   2   1      681.79      677.43      7.30 o 
   0   2   1     5583.26     5417.17     63.77 o 
   1   2   1       30.71       53.17     15.54 o 
   2   2   1     1752.59     1761.72     43.29 o 
   3   2   1       10.09       14.58      0.73 o 
   4   2   1     1076.59     1152.18     38.67 o 
   5   2   1        2.35        3.61      2.42 o 
   6   2   1      137.91      150.17      4.78 o 
   7   2   1       28.87       31.47      1.58 o 
   8   2   1        0.37        1.43      0.70 o 
   9   2   1       13.65       11.76      1.14 o 
  10   2   1       53.91       47.35      5.61 o 
  11   2   1       42.85       34.85      2.56 o 
  12   2   1        0.99        0.76      1.08 o 
  13   2   1        0.06        0.29      1.18 o 
  14   2   1       17.44       17.65      3.03 o 
 -14   3   1       57.83       68.05      5.16 o 
 -13   3   1        0.42       -1.14      1.27 o 
 -12   3   1       17.08       18.10      3.19 o 
 -11   3   1        0.39        0.73      0.73 o 
 -10   3   1     1097.98     1076.28     27.87 o 
  -9   3   1      578.83      558.14      8.55 o 
  -8   3   1      613.91      605.65      7.70 o 
  -7   3   1      139.71      162.33      2.76 o 
  -6   3   1       95.88      121.09      2.17 o 
  -5   3   1       76.39       84.52      2.10 o 
  -4   3   1     3763.29     3836.90     56.67 o 
  -3   3   1      297.91      275.34      4.29 o 
  -2   3   1     4749.75     4748.05     42.42 o 
  -1   3   1    15950.20    15623.24    140.09 o 
   0   3   1     2603.85     2741.06     30.45 o 
   1   3   1      962.57     1018.72     10.83 o 
   2   3   1     2414.13     2592.79     74.17 o 
   3   3   1     1865.11     1914.17     44.18 o 
   4   3   1      428.93      445.12     15.49 o 
   5   3   1        0.58        2.56      0.55 o 
   6   3   1        2.46        7.04      0.77 o 
   7   3   1      192.39      184.37      6.59 o 
   8   3   1     1140.05     1062.60     30.37 o 
   9   3   1      470.00      440.11     17.36 o 
  10   3   1      229.85      204.44      8.88 o 
  11   3   1       15.98       15.79      2.70 o 
  12   3   1      159.35      135.12      9.49 o 
  13   3   1       26.50       25.74      3.25 o 
  14   3   1       55.32       51.67      4.68 o 
 -14   4   1       35.14       40.12      4.11 o 
 -13   4   1        7.66        9.02      1.80 o 
 -12   4   1        0.75       -1.05      0.97 o 
 -11   4   1        1.12       -0.24      1.00 o 
 -10   4   1       33.95       31.89      2.24 o 
  -9   4   1      142.93      133.53      4.21 o 
  -8   4   1       91.18       93.50      4.65 o 
  -7   4   1        0.87        0.67      0.36 o 
  -6   4   1       99.65      119.84      2.03 o 
  -5   4   1      151.19      166.49      2.34 o 
  -4   4   1      184.48      194.89      2.41 o 
  -3   4   1      116.75      118.19      1.65 o 
  -2   4   1     3069.73     3272.92     34.04 o 
  -1   4   1      131.74      128.91      1.70 o 
   0   4   1      544.09      546.39      5.99 o 
   1   4   1     4579.24     4555.78     46.86 o 
   2   4   1     1383.62     1456.77     15.44 o 
   3   4   1      982.66     1024.78     15.97 o 
   4   4   1     1493.63     1559.46     32.69 o 
   5   4   1      158.58      167.78      6.69 o 
   6   4   1       49.80       55.69      2.81 o 
   7   4   1      580.85      572.03     14.61 o 
   8   4   1      366.89      338.41      5.83 o 
   9   4   1      136.26      138.22      3.39 o 
  10   4   1       14.57       17.95      1.45 o 
  11   4   1       55.68       46.53      2.79 o 
  12   4   1        0.01        0.86      1.63 o 
  13   4   1        0.22        2.60      1.89 o 
  14   4   1        0.38       -1.05      1.62 o 
 -14   5   1        2.17        1.24      1.87 o 
 -13   5   1        7.74        7.26      1.80 o 
 -12   5   1        6.25        6.49      1.53 o 
 -11   5   1       61.65       55.42      2.98 o 
 -10   5   1       67.47       63.43      5.16 o 
  -9   5   1      570.22      558.92     11.07 o 
  -8   5   1       77.34       80.42      8.34 o 
  -7   5   1       15.35       16.59      1.49 o 
  -6   5   1      243.11      234.06      2.97 o 
  -5   5   1     1392.88     1502.68     14.47 o 
  -4   5   1      899.85      931.90      9.09 o 
  -3   5   1     2913.34     2853.42     44.99 o 
  -2   5   1      199.83      260.10      3.03 o 
  -1   5   1       76.91      115.94      1.68 o 
   0   5   1      254.87      323.14      3.68 o 
   1   5   1      195.24      196.50      3.67 o 
   2   5   1     3354.89     3484.48     36.04 o 
   3   5   1     1438.60     1459.70     14.01 o 
   4   5   1      726.86      696.58      7.99 o 
   5   5   1       22.24       29.39      1.30 o 
   6   5   1      156.71      149.79      5.15 o 
   7   5   1       65.95       58.01      2.02 o 
   8   5   1      679.29      634.71     11.60 o 
   9   5   1      118.21      111.36      4.82 o 
  10   5   1      148.03      147.92      4.74 o 
  11   5   1        0.51        0.93      1.20 o 
  12   5   1       44.16       46.31      4.09 o 
  13   5   1        8.96       10.41      2.78 o 
 -14   6   1       43.85       48.05      4.81 o 
 -13   6   1        3.80        1.04      1.52 o 
 -12   6   1       17.39       17.12      2.16 o 
 -11   6   1       25.25       24.93      2.27 o 
 -10   6   1       72.67       69.26      3.25 o 
  -9   6   1       89.26       80.63      6.89 o 
  -8   6   1        5.56        3.22      1.23 o 
  -7   6   1      127.49      121.09      3.79 o 
  -6   6   1       23.14       25.88      1.10 o 
  -5   6   1      192.51      179.88      2.51 o 
  -4   6   1      459.65      469.31      5.09 o 
  -3   6   1      260.16      304.44      3.57 o 
  -2   6   1      577.28      584.35      6.05 o 
  -1   6   1       11.25       10.61      0.57 o 
   0   6   1      313.13      315.67      5.26 o 
   1   6   1      369.51      371.69      5.47 o 
   2   6   1      875.11      922.97     10.28 o 
   3   6   1     1140.13     1152.28     11.31 o 
   4   6   1      302.87      305.79      4.11 o 
   5   6   1        2.47        3.97      0.58 o 
   6   6   1       16.25       15.12      0.93 o 
   7   6   1      110.59      124.77      2.96 o 
   8   6   1       43.21       42.19      1.82 o 
   9   6   1        0.50        1.60      1.15 o 
  10   6   1        0.67        0.12      2.36 o 
  11   6   1        4.42        5.38      2.09 o 
  12   6   1       11.37       10.38      1.94 o 
  13   6   1        4.62        4.52      2.17 o 
 -13   7   1        7.16        7.77      1.82 o 
 -12   7   1        7.21        7.43      1.82 o 
 -11   7   1       51.88       53.19      3.14 o 
 -10   7   1       20.85       25.79      2.29 o 
  -9   7   1       98.25      105.07      7.67 o 
  -8   7   1        1.71        0.58      1.02 o 
  -7   7   1       27.85       23.06      2.13 o 
  -6   7   1       53.69       53.87      1.81 o 
  -5   7   1      404.83      441.47      5.02 o 
  -4   7   1      561.78      534.63      6.56 o 
  -3   7   1     1247.56     1247.18     12.09 o 
  -2   7   1       90.77       76.08      1.49 o 
  -1   7   1      131.67      101.61      1.73 o 
   0   7   1      295.48      252.67      3.09 o 
   1   7   1      310.17      294.04      3.51 o 
   2   7   1       65.41       53.08      1.23 o 
   3   7   1       70.41       61.37      1.48 o 
   4   7   1      100.07       80.32      1.76 o 
   5   7   1        6.93        4.43      1.18 o 
   6   7   1        1.66        1.90      0.77 o 
   7   7   1       49.92       42.42      1.86 o 
   8   7   1        6.13       10.95      2.02 o 
   9   7   1       69.94       69.17      3.28 o 
  10   7   1        0.40        1.76      1.37 o 
  11   7   1        0.03       -0.83      1.27 o 
  12   7   1        4.08        3.37      2.40 o 
  13   7   1       12.03       12.63      2.89 o 
 -13   8   1        8.48       12.27      3.06 o 
 -12   8   1        4.90        8.14      1.84 o 
 -11   8   1        3.31        1.44      2.39 o 
 -10   8   1       28.17       33.20      3.55 o 
  -9   8   1      105.10       87.49      3.67 o 
  -8   8   1      150.02      132.16      6.17 o 
  -7   8   1       55.91       47.40      7.98 o 
  -6   8   1        2.89        3.31      0.77 o 
  -5   8   1       73.84       67.49      1.56 o 
  -4   8   1      305.43      298.76      3.79 o 
  -3   8   1       35.36       37.31      1.14 o 
  -2   8   1      539.80      539.50      7.81 o 
  -1   8   1      207.30      215.04      2.93 o 
   0   8   1      202.60      204.12      3.37 o 
   1   8   1       52.51       61.15      1.36 o 
   2   8   1      247.83      290.69      5.36 o 
   3   8   1      111.64      112.03      2.97 o 
   4   8   1      661.14      641.78      9.11 o 
   5   8   1       21.61       20.76      1.37 o 
   6   8   1      118.34      115.65      2.98 o 
   7   8   1       82.11       86.19      4.67 o 
   8   8   1       10.14       12.01      1.23 o 
   9   8   1       43.85       42.76      2.83 o 
  10   8   1       83.69       87.76      5.07 o 
  11   8   1        3.10        4.20      1.67 o 
  12   8   1        8.55        9.01      2.02 o 
 -12   9   1        5.35        9.05      2.62 o 
 -11   9   1       20.23       24.44      2.54 o 
 -10   9   1        8.95        8.62      2.10 o 
  -9   9   1       16.65       21.58      2.47 o 
  -8   9   1       10.74       16.37      1.90 o 
  -7   9   1       20.84       16.14      2.29 o 
  -6   9   1        4.28        2.77      0.94 o 
  -5   9   1       64.24       58.51      1.73 o 
  -4   9   1       29.79       31.86      1.17 o 
  -3   9   1      113.17      102.44      1.97 o 
  -2   9   1      236.40      243.30      3.34 o 
  -1   9   1       20.37       17.36      0.88 o 
   0   9   1       10.72       13.76      0.94 o 
   1   9   1      375.61      377.27      5.09 o 
   2   9   1        1.05       -0.20      0.45 o 
   3   9   1      164.61      162.43      3.41 o 
   4   9   1      209.74      193.80      3.92 o 
   5   9   1       56.22       52.75      2.05 o 
   6   9   1        9.09        8.29      1.29 o 
   7   9   1        0.42        0.94      0.77 o 
   8   9   1        8.26        7.95      1.56 o 
   9   9   1       48.50       50.62      3.08 o 
  10   9   1        0.63        0.29      1.26 o 
  11   9   1        1.35        3.32      1.61 o 
  12   9   1        1.18        2.11      2.11 o 
 -12  10   1        3.69        3.25      2.17 o 
 -11  10   1       11.48       14.76      2.24 o 
 -10  10   1        0.99        1.93      1.40 o 
  -9  10   1        1.56        1.31      1.30 o 
  -8  10   1      128.54      110.14      4.19 o 
  -7  10   1        8.32        7.12      2.57 o 
  -6  10   1      125.28      115.74      4.07 o 
  -5  10   1       13.65       13.60      1.03 o 
  -4  10   1       78.79       81.20      3.16 o 
  -3  10   1      109.39       97.59      2.02 o 
  -2  10   1      104.66       93.12      2.49 o 
  -1  10   1       71.24       67.59      3.28 o 
   0  10   1       83.37       78.78      2.43 o 
   1  10   1      225.27      230.80      4.15 o 
   2  10   1       30.04       33.72      2.10 o 
   3  10   1      176.18      161.80      4.22 o 
   4  10   1      684.25      697.71     10.15 o 
   5  10   1      150.23      151.81      3.59 o 
   6  10   1       52.40       61.53      2.34 o 
   7  10   1        0.89        0.32      0.77 o 
   8  10   1       25.63       28.72      2.82 o 
   9  10   1        8.81        6.38      1.86 o 
  10  10   1      113.84      124.96      4.94 o 
  11  10   1       16.83       16.69      3.22 o 
 -11  11   1       47.74       55.53      5.03 o 
 -10  11   1        0.22        0.94      1.35 o 
  -9  11   1        3.35        5.74      1.67 o 
  -8  11   1       11.71       14.74      2.09 o 
  -7  11   1        5.80        6.24      1.48 o 
  -6  11   1       51.34       45.40      2.73 o 
  -5  11   1       29.34       30.74      1.46 o 
  -4  11   1       18.66       16.38      1.10 o 
  -3  11   1       25.55       21.85      1.19 o 
  -2  11   1       25.17       22.76      1.98 o 
  -1  11   1       77.91       69.20      2.38 o 
   0  11   1       68.43       71.04      3.50 o 
   1  11   1       72.76       71.49      2.25 o 
   2  11   1      126.40      133.71      3.26 o 
   3  11   1      171.27      170.12      8.56 o 
   4  11   1      122.61      122.71      5.13 o 
   5  11   1        0.74       -0.46      0.73 o 
   6  11   1       65.84       68.33      2.52 o 
   7  11   1        1.34        0.98      0.84 o 
   8  11   1        8.19        7.34      1.71 o 
   9  11   1       24.25       24.92      2.58 o 
  10  11   1        1.88       -0.75      1.51 o 
 -10  12   1       18.31       17.98      3.32 o 
  -9  12   1        0.36        0.90      1.28 o 
  -8  12   1       32.46       28.77      4.92 o 
  -7  12   1        2.19        0.81      1.21 o 
  -6  12   1        8.02        9.22      1.67 o 
  -5  12   1       13.26       14.24      1.14 o 
  -4  12   1       78.10       77.62      2.55 o 
  -3  12   1       16.75       13.41      1.33 o 
  -2  12   1       61.91       55.46      3.25 o 
  -1  12   1       25.82       24.99      2.53 o 
   0  12   1       14.08       11.97      1.08 o 
   1  12   1        3.96        3.95      1.02 o 
   2  12   1       79.59       80.34      3.68 o 
   3  12   1       47.69       42.22      2.86 o 
   4  12   1      117.67      121.73      6.23 o 
   5  12   1       45.78       50.28      2.83 o 
   6  12   1       17.66       20.69      2.07 o 
   7  12   1        5.92        8.88      1.76 o 
   8  12   1        0.58        0.72      1.59 o 
   9  12   1       30.47       40.26      4.21 o 
  10  12   1       18.29       18.47      3.33 o 
  -9  13   1        3.80        6.28      2.30 o 
  -8  13   1        7.56        6.27      2.63 o 
  -7  13   1        5.09        5.91      1.59 o 
  -6  13   1        0.01       -2.11      1.90 o 
  -5  13   1        5.46        3.65      1.49 o 
  -4  13   1        5.96        7.05      1.18 o 
  -3  13   1       29.25       27.56      1.73 o 
  -2  13   1       22.96       20.39      1.53 o 
  -1  13   1       35.46       33.23      1.66 o 
   0  13   1        3.43        3.89      1.17 o 
   1  13   1       87.83       95.50      2.98 o 
   2  13   1        1.50        2.61      1.00 o 
   3  13   1        6.29       10.62      3.58 o 
   4  13   1        4.51        6.72      1.53 o 
   5  13   1       10.16        8.61      3.60 o 
   6  13   1        1.24        0.23      1.23 o 
   7  13   1       26.30       35.50      4.38 o 
  -6  14   1        1.16        2.25      2.51 o 
  -5  14   1       26.09       24.96      2.65 o 
  -4  14   1       23.39       23.56      2.66 o 
  -3  14   1        4.51        5.96      1.14 o 
  -2  14   1        5.02        4.17      1.12 o 
  -1  14   1        0.06       -0.40      0.90 o 
   0  14   1        0.73        0.93      0.92 o 
   1  14   1       15.02       17.39      1.58 o 
   2  14   1       11.52       13.91      2.27 o 
   3  14   1       24.27       24.63      2.40 o 
   4  14   1       25.39       24.03      2.39 o 
   5  14   1       21.02       27.85      4.22 o 
   6  14   1        0.45        0.29      1.51 o 
  -5  15   1        0.96        3.84      2.75 o 
  -4  15   1       35.02       30.99      2.05 o 
  -3  15   1        0.05       -0.57      0.90 o 
  -2  15   1        0.03       -0.74      0.96 o 
  -1  15   1        0.49        0.86      1.10 o 
   0  15   1        7.46        7.72      1.51 o 
   1  15   1       12.64       14.54      1.57 o 
   2  15   1       28.54       22.89      2.44 o 
   3  15   1        0.11       -0.26      1.27 o 
   4  15   1        4.26        2.91      1.45 o 
   5  15   1        4.09        6.54      2.14 o 
  -4  16   1        4.86        3.70      2.02 o 
  -3  16   1       21.55       24.72      2.19 o 
  -2  16   1        3.87        3.23      1.40 o 
  -1  16   1        1.25        0.35      1.20 o 
   0  16   1        1.21        0.23      1.12 o 
   1  16   1        0.35       -0.93      1.01 o 
   2  16   1        3.62        4.44      1.81 o 
   3  16   1        0.72        0.25      1.78 o 
   4  16   1        0.10       -0.11      1.73 o 
 -15   0   2        0.05       -1.13      1.38 o 
 -14   0   2      198.55      197.35      8.52 o 
 -13   0   2        0.44       -1.86      1.24 o 
 -12   0   2      648.13      580.70     16.39 o 
 -11   0   2      578.08      577.01     11.20 o 
 -10   0   2      651.54      578.95     11.00 o 
  -9   0   2      439.77      412.08      8.22 o 
  -8   0   2      746.14      696.49     12.28 o 
  -7   0   2      566.72      526.47      9.52 o 
  -6   0   2      638.32      576.74     10.13 o 
  -5   0   2      121.15      152.65      3.46 o 
  -4   0   2       91.30       96.39      2.43 o 
  -3   0   2       18.67       11.41      0.92 o 
  -2   0   2     3006.27     2996.77     45.46 o 
  -1   0   2      504.24      479.16     11.39 o 
   1   0   2      168.52      140.66      4.09 o 
   2   0   2      523.20      588.94     13.33 o 
   3   0   2      785.34      889.85     39.98 o 
   4   0   2     1297.89     1339.45     28.79 o 
   5   0   2     4201.54     4540.23     92.41 o 
   6   0   2      315.38      318.36     10.50 o 
   7   0   2       32.85       39.37      4.09 o 
   8   0   2      193.82      174.99      6.55 o 
   9   0   2      334.90      292.64      9.44 o 
  10   0   2      414.82      397.84     12.20 o 
  11   0   2        0.41        0.44      1.43 o 
  12   0   2       18.71       21.03      2.95 o 
  13   0   2        1.67        4.79      2.17 o 
  14   0   2        0.03        3.24      2.03 o 
 -15   1   2        0.00        1.03      1.68 o 
 -14   1   2        1.12        1.86      1.73 o 
 -13   1   2       24.59       23.58      2.13 o 
 -12   1   2        3.74        4.37      1.07 o 
 -11   1   2       13.84       12.76      1.25 o 
 -10   1   2        0.96        1.59      0.80 o 
  -9   1   2       95.36       87.92      2.16 o 
  -8   1   2      336.03      323.32      4.71 o 
  -7   1   2      439.51      454.98      5.97 o 
  -6   1   2       53.59       50.45      1.45 o 
  -5   1   2      258.43      282.42      3.87 o 
  -4   1   2     1934.61     2016.62     21.97 o 
  -3   1   2      126.88      127.77      2.29 o 
  -2   1   2       67.12       65.44      2.19 o 
  -1   1   2     7361.05     7482.67    114.47 o 
   0   1   2      235.58      221.87      7.50 o 
   1   1   2      530.70      663.93     46.96 o 
   2   1   2     2005.56     2152.40     26.72 o 
   3   1   2       21.73       24.95      0.75 o 
   4   1   2      224.89      254.50      4.92 o 
   5   1   2      109.73      128.01      2.89 o 
   6   1   2      216.08      229.91      4.76 o 
   7   1   2       89.57      105.06      3.09 o 
   8   1   2       14.90       13.17      2.10 o 
   9   1   2        3.33        3.37      1.12 o 
  10   1   2       66.45       58.86      2.86 o 
  11   1   2        3.62        3.58      1.33 o 
  12   1   2        1.70       -0.01      1.08 o 
  13   1   2        5.93        4.23      1.54 o 
  14   1   2        0.50        0.53      1.31 o 
 -15   2   2       14.38       11.77      2.78 o 
 -14   2   2       79.30       79.58      5.38 o 
 -13   2   2      130.22      120.72      6.46 o 
 -12   2   2      336.03      286.89     21.22 o 
 -11   2   2       13.87       15.08      1.33 o 
 -10   2   2      348.19      336.39      5.16 o 
  -9   2   2       78.52       78.43      2.04 o 
  -8   2   2      804.37      732.76      9.09 o 
  -7   2   2     2045.09     1902.56     21.22 o 
  -6   2   2       27.36       12.19      0.75 o 
  -5   2   2      159.84      202.70      3.03 o 
  -4   2   2     4412.71     4622.11     42.62 o 
  -3   2   2      775.86      909.09     11.90 o 
  -2   2   2     7902.67     7863.31     97.57 o 
  -1   2   2     2376.40     2403.70     28.47 o 
   0   2   2    11464.86    11341.56    140.66 o 
   1   2   2      409.09      382.34      5.27 o 
   2   2   2      831.08      853.78     11.15 o 
   3   2   2      564.23      560.47     12.72 o 
   4   2   2     2378.22     2580.41     64.20 o 
   5   2   2     2555.26     2682.04     56.78 o 
   6   2   2       42.03       51.10      1.75 o 
   7   2   2       36.57       30.21      1.47 o 
   8   2   2      298.52      280.83     10.13 o 
   9   2   2       47.81       50.07      2.51 o 
  10   2   2      202.39      189.62      5.27 o 
  11   2   2       10.85       10.95      1.59 o 
  12   2   2        8.23        6.28      1.48 o 
  13   2   2        0.02        1.81      1.35 o 
 -15   3   2        0.01        0.65      1.75 o 
 -14   3   2       33.51       37.63      4.05 o 
 -13   3   2       41.16       40.08      2.82 o 
 -12   3   2       24.42       25.37      2.26 o 
 -11   3   2        8.51        7.70      1.90 o 
 -10   3   2       51.74       48.97      2.04 o 
  -9   3   2       30.67       29.70      1.39 o 
  -8   3   2      713.10      698.28      8.77 o 
  -7   3   2      665.09      690.72      8.52 o 
  -6   3   2      454.10      462.49     13.72 o 
  -5   3   2       30.40       52.23      1.65 o 
  -4   3   2       43.74       60.19      1.31 o 
  -3   3   2      876.16      899.50      9.89 o 
  -2   3   2      240.11      286.51      3.62 o 
  -1   3   2       54.51       48.69      1.20 o 
   0   3   2      750.54      753.02      8.20 o 
   1   3   2      777.94      776.11     16.03 o 
   2   3   2     2551.27     2640.16     40.04 o 
   3   3   2      142.37      133.77      2.58 o 
   4   3   2      112.88      117.59      2.48 o 
   5   3   2        7.61        1.96      0.59 o 
   6   3   2      252.26      286.37      7.64 o 
   7   3   2       38.77       42.74      1.74 o 
   8   3   2        6.99       10.96      1.15 o 
   9   3   2      112.21       99.07      3.46 o 
  10   3   2        0.60        1.54      1.05 o 
  11   3   2       35.18       38.57      2.46 o 
  12   3   2        5.79        6.30      1.56 o 
  13   3   2       23.19       23.87      3.49 o 
 -14   4   2       19.15       22.58      3.43 o 
 -13   4   2      197.61      192.31      6.00 o 
 -12   4   2      178.27      181.56      5.60 o 
 -11   4   2       13.77       10.14      2.05 o 
 -10   4   2       20.17       23.20      4.03 o 
  -9   4   2        5.37        1.76      0.86 o 
  -8   4   2        0.16        0.22      0.68 o 
  -7   4   2      530.78      518.25      7.45 o 
  -6   4   2      188.71      162.21      2.23 o 
  -5   4   2       52.21       48.31      1.11 o 
  -4   4   2       71.82       73.34      1.27 o 
  -3   4   2      241.88      287.48      3.89 o 
  -2   4   2       10.53        1.59      0.31 o 
  -1   4   2     2004.82     1776.24     21.45 o 
   0   4   2     3030.07     2988.50     35.44 o 
   1   4   2      379.69      376.21      4.51 o 
   2   4   2       78.25       97.75      2.56 o 
   3   4   2      166.50      229.16      3.86 o 
   4   4   2       84.53       72.65      1.91 o 
   5   4   2      604.52      604.77     17.62 o 
   6   4   2       70.88       78.31      2.23 o 
   7   4   2        2.62        2.04      0.79 o 
   8   4   2      102.66      105.06      3.73 o 
   9   4   2        0.42        1.37      1.02 o 
  10   4   2       54.47       52.07      2.27 o 
  11   4   2       20.10       22.88      4.23 o 
  12   4   2        0.91       -1.51      1.40 o 
  13   4   2        8.07        4.79      2.30 o 
 -14   5   2       26.58       32.93      3.79 o 
 -13   5   2       23.28       23.83      2.63 o 
 -12   5   2        1.68        2.42      1.32 o 
 -11   5   2        3.05        2.31      1.27 o 
 -10   5   2        0.82        2.64      1.16 o 
  -9   5   2       31.05       28.21      2.81 o 
  -8   5   2      220.01      210.25      5.46 o 
  -7   5   2       63.78       66.62      2.80 o 
  -6   5   2      457.25      461.69     10.55 o 
  -5   5   2      163.55      169.59      2.80 o 
  -4   5   2      813.51      821.77      8.14 o 
  -3   5   2       75.41       87.20      2.09 o 
  -2   5   2       12.48       18.97      0.69 o 
  -1   5   2      975.17      978.85     10.40 o 
   0   5   2      894.71      917.06     10.07 o 
   1   5   2       43.13       37.90      1.02 o 
   2   5   2       23.79       30.85      2.09 o 
   3   5   2      215.33      222.04     10.39 o 
   4   5   2       99.64      131.49      2.80 o 
   5   5   2        1.86        2.71      0.68 o 
   6   5   2      131.88      133.59      3.08 o 
   7   5   2        5.21        4.78      0.95 o 
   8   5   2       67.60       60.32      2.26 o 
   9   5   2       80.49       70.28      4.55 o 
  10   5   2        9.43        9.26      1.94 o 
  11   5   2       49.86       48.62      4.09 o 
  12   5   2       27.20       25.17      3.35 o 
  13   5   2       40.83       45.83      4.43 o 
 -14   6   2       29.03       26.23      3.84 o 
 -13   6   2      109.81      117.53      4.79 o 
 -12   6   2      113.30      115.52      4.56 o 
 -11   6   2        1.83        2.53      1.44 o 
 -10   6   2       22.16       18.58      2.00 o 
  -9   6   2      274.08      280.99      6.93 o 
  -8   6   2      108.86      108.73      3.79 o 
  -7   6   2      107.57       93.58      3.24 o 
  -6   6   2     1164.05     1154.05     13.10 o 
  -5   6   2        7.94       10.26      0.64 o 
  -4   6   2      327.58      351.31      4.07 o 
  -3   6   2      988.87      928.68      9.16 o 
  -2   6   2       15.43        6.06      0.50 o 
  -1   6   2      507.10      443.13      5.34 o 
   0   6   2       17.54       11.60      0.65 o 
   1   6   2       95.51       97.93      1.79 o 
   2   6   2      739.60      714.52      7.34 o 
   3   6   2      306.21      246.93      3.59 o 
   4   6   2     1098.44     1088.08     12.23 o 
   5   6   2       39.82       45.69      1.45 o 
   6   6   2      370.86      366.01      8.84 o 
   7   6   2        5.44        6.56      1.04 o 
   8   6   2      110.63      109.41      5.62 o 
   9   6   2      305.26      294.34     17.77 o 
  10   6   2      125.83      118.68      4.39 o 
  11   6   2       33.39       33.34      2.70 o 
  12   6   2       12.60       13.03      2.75 o 
  13   6   2       13.10        9.76      2.75 o 
 -13   7   2        2.93        4.23      1.68 o 
 -12   7   2       17.95       19.56      2.31 o 
 -11   7   2       36.43       36.29      2.65 o 
 -10   7   2       36.30       39.03      2.63 o 
  -9   7   2       17.27       18.30      1.97 o 
  -8   7   2      473.57      442.39      9.42 o 
  -7   7   2       23.64       19.58      1.80 o 
  -6   7   2      832.99      834.04      9.96 o 
  -5   7   2      590.64      605.40      6.51 o 
  -4   7   2      229.94      233.87      3.11 o 
  -3   7   2        1.01        1.38      0.42 o 
  -2   7   2        1.64        2.08      0.44 o 
  -1   7   2      187.60      165.54      2.66 o 
   0   7   2     2019.44     2026.91     18.87 o 
   1   7   2      449.33      442.85      5.86 o 
   2   7   2      260.28      287.18      4.69 o 
   3   7   2      100.74      123.25      2.49 o 
   4   7   2       67.05       67.71      1.74 o 
   5   7   2       10.40       13.94      0.94 o 
   6   7   2     1128.67     1125.89     14.98 o 
   7   7   2        5.01        6.21      1.04 o 
   8   7   2      234.29      224.41      5.34 o 
   9   7   2       27.74       23.02      2.92 o 
  10   7   2        1.68        1.19      1.29 o 
  11   7   2        1.59        1.90      1.51 o 
  12   7   2       98.22      103.36      6.55 o 
 -13   8   2       32.92       32.88      4.19 o 
 -12   8   2        7.67        6.24      1.72 o 
 -11   8   2       34.23       35.51      2.74 o 
 -10   8   2        1.73        0.57      1.11 o 
  -9   8   2       14.03       16.17      2.33 o 
  -8   8   2       81.85       74.37      4.13 o 
  -7   8   2       18.07       21.43      1.90 o 
  -6   8   2       97.00       92.32      2.23 o 
  -5   8   2        1.33        2.08      0.53 o 
  -4   8   2      187.50      192.15      2.82 o 
  -3   8   2       21.62       20.36      0.94 o 
  -2   8   2        0.55       -0.55      0.37 o 
  -1   8   2        5.60        0.83      0.50 o 
   0   8   2       31.64       23.43      1.10 o 
   1   8   2       30.86       24.22      1.03 o 
   2   8   2      207.64      202.19      5.12 o 
   3   8   2      349.19      314.21     10.10 o 
   4   8   2      478.48      485.85      7.41 o 
   5   8   2        1.29       -0.61      1.36 o 
   6   8   2      158.96      165.61      3.73 o 
   7   8   2        0.02       -0.48      0.68 o 
   8   8   2       26.84       23.50      1.59 o 
   9   8   2      115.78      109.02      6.29 o 
  10   8   2       33.19       40.42      2.97 o 
  11   8   2       93.55       98.46      4.38 o 
  12   8   2       84.53       83.97      4.67 o 
 -12   9   2        6.37        8.73      2.65 o 
 -11   9   2       69.02       66.26      4.30 o 
 -10   9   2        7.62        8.24      1.75 o 
  -9   9   2        1.96        0.37      1.12 o 
  -8   9   2      249.26      231.63      6.32 o 
  -7   9   2       53.00       53.63      2.79 o 
  -6   9   2       21.38       19.76      1.42 o 
  -5   9   2      219.70      217.15      3.20 o 
  -4   9   2      126.89      137.57      2.39 o 
  -3   9   2       32.78       38.50      1.27 o 
  -2   9   2      197.83      192.00      2.87 o 
  -1   9   2        9.98        9.69      0.84 o 
   0   9   2      111.93      110.90      3.40 o 
   1   9   2       38.29       41.88      1.73 o 
   2   9   2       28.06       20.48      1.26 o 
   3   9   2       12.96       13.93      1.15 o 
   4   9   2       20.90       23.35      1.70 o 
   5   9   2       42.27       42.70      1.93 o 
   6   9   2       52.25       58.85      2.26 o 
   7   9   2       17.12       19.16      1.50 o 
   8   9   2       17.88       19.49      1.55 o 
   9   9   2       69.93       74.52      5.45 o 
  10   9   2        9.83       10.68      2.93 o 
  11   9   2        5.71        8.07      1.95 o 
 -12  10   2        0.49       -0.05      1.90 o 
 -11  10   2        7.34        8.78      1.92 o 
 -10  10   2        1.42        2.46      1.38 o 
  -9  10   2        3.35        4.98      1.53 o 
  -8  10   2        2.49        1.28      1.24 o 
  -7  10   2        7.47        8.29      1.55 o 
  -6  10   2       54.11       56.34      2.24 o 
  -5  10   2        0.15        0.55      0.62 o 
  -4  10   2      147.69      130.91      2.42 o 
  -3  10   2      285.41      270.13      5.19 o 
  -2  10   2       14.93        9.76      0.80 o 
  -1  10   2      497.48      439.83      5.90 o 
   0  10   2       20.57       24.04      1.27 o 
   1  10   2        3.87        3.40      1.16 o 
   2  10   2       37.35       33.89      5.70 o 
   3  10   2      148.10      148.30      5.71 o 
   4  10   2        5.85        5.65      0.99 o 
   5  10   2       42.17       46.09      2.05 o 
   6  10   2        6.84        7.81      1.13 o 
   7  10   2       16.41       12.42      1.38 o 
   8  10   2       13.71       10.94      1.36 o 
   9  10   2       78.02       78.67      4.51 o 
  10  10   2        0.22       -0.07      1.40 o 
  11  10   2       73.10       91.22      6.14 o 
 -11  11   2       23.20       27.88      4.00 o 
 -10  11   2       29.93       39.65      3.02 o 
  -9  11   2       17.60       21.81      2.35 o 
  -8  11   2        0.00       -0.56      1.01 o 
  -7  11   2       19.39       19.72      2.08 o 
  -6  11   2      143.27      135.30      4.32 o 
  -5  11   2      166.60      156.63      3.76 o 
  -4  11   2      270.56      272.88      3.94 o 
  -3  11   2       35.63       44.90      1.50 o 
  -2  11   2       20.60       19.54      1.55 o 
  -1  11   2        0.26        0.16      0.64 o 
   0  11   2      193.85      181.65      9.13 o 
   1  11   2       64.76       62.94     10.37 o 
   2  11   2      153.33      157.39      6.03 o 
   3  11   2       17.97       13.77      2.85 o 
   4  11   2       27.16       22.50      1.99 o 
   5  11   2        1.01       -0.08      1.07 o 
   6  11   2        4.86        4.60      1.10 o 
   7  11   2       11.97       12.97      1.44 o 
   8  11   2        6.27        8.00      1.77 o 
   9  11   2        0.01        1.10      1.43 o 
  10  11   2        7.53       11.73      2.84 o 
 -10  12   2        5.48        3.44      2.08 o 
  -9  12   2        2.66        2.56      1.49 o 
  -8  12   2        2.33        0.03      1.25 o 
  -7  12   2        0.13       -0.22      1.08 o 
  -6  12   2       12.72       17.02      1.58 o 
  -5  12   2      105.03      111.47      3.27 o 
  -4  12   2        1.30        1.44      0.72 o 
  -3  12   2        6.25        6.95      1.38 o 
  -2  12   2       19.73       16.65      1.22 o 
  -1  12   2       34.56       32.03      1.54 o 
   0  12   2       59.32       56.85      2.94 o 
   1  12   2       10.72        7.02      1.54 o 
   2  12   2       15.29       10.80      4.54 o 
   3  12   2        1.06        0.39      1.25 o 
   4  12   2       38.84       38.89      2.61 o 
   5  12   2        6.64        8.66      1.71 o 
   6  12   2       13.79       14.82      1.92 o 
   7  12   2       14.64       11.88      2.25 o 
   8  12   2       16.33       22.53      4.21 o 
   9  12   2        5.26        7.00      2.38 o 
  -9  13   2        0.90        2.57      1.95 o 
  -8  13   2        0.69       -0.27      1.16 o 
  -7  13   2        6.06        4.80      1.54 o 
  -6  13   2       51.15       44.00      2.74 o 
  -5  13   2      143.11      148.67      4.77 o 
  -4  13   2       14.02       14.38      1.34 o 
  -3  13   2        2.66        3.62      1.01 o 
  -2  13   2        2.04        1.88      0.86 o 
  -1  13   2       10.39        9.93      1.91 o 
   0  13   2       46.81       48.38      5.09 o 
   1  13   2       96.03       98.66      5.14 o 
   2  13   2       54.32       62.87      3.19 o 
   3  13   2       68.34       75.42      4.37 o 
   4  13   2        2.57        3.22      1.43 o 
   5  13   2        3.36        2.53      1.44 o 
   6  13   2        0.33        0.18      1.38 o 
   7  13   2       13.94       14.19      2.52 o 
  -6  14   2        2.40        3.85      1.63 o 
  -5  14   2        4.94        5.47      1.94 o 
  -4  14   2        6.72        6.73      1.68 o 
  -3  14   2       10.11       12.88      1.89 o 
  -2  14   2        4.00        2.06      1.17 o 
  -1  14   2        0.34       -0.73      0.87 o 
   0  14   2        8.58       10.46      3.02 o 
   1  14   2        1.98        3.48      1.50 o 
   2  14   2        9.11        7.74      4.01 o 
   3  14   2       36.48       42.39      8.16 o 
   4  14   2        1.08        0.09      1.28 o 
   5  14   2        0.25       -0.56      1.36 o 
   6  14   2        1.53        1.33      1.65 o 
  -6  15   2        9.86       11.06      2.59 o 
  -5  15   2       77.03       84.47      8.13 o 
  -4  15   2       16.60       20.16      4.55 o 
  -3  15   2        3.49        3.15      1.28 o 
  -2  15   2        3.90        3.99      1.32 o 
  -1  15   2        8.83        7.66      1.34 o 
   0  15   2       43.95       48.87      3.16 o 
   1  15   2       56.15       61.62      6.05 o 
   2  15   2        2.77        5.91      1.74 o 
   3  15   2        4.88        6.60      1.88 o 
   4  15   2        0.61        1.44      1.76 o 
   5  15   2        6.67        6.78      2.21 o 
  -4  16   2        0.09       -1.97      1.49 o 
  -3  16   2       37.40       43.66      4.01 o 
  -2  16   2       14.72       13.29      1.82 o 
  -1  16   2        4.68        1.95      1.87 o 
   0  16   2        4.45        6.18      1.79 o 
   1  16   2        4.21        7.22      1.89 o 
   2  16   2        6.84        5.46      2.24 o 
   3  16   2        0.03        2.40      1.97 o 
 -15   1   3       22.01       20.50      3.28 o 
 -14   1   3       23.81       15.69      2.78 o 
 -13   1   3        5.62        3.62      1.31 o 
 -12   1   3      150.52      134.23      3.36 o 
 -11   1   3       14.41       12.05      1.10 o 
 -10   1   3      736.56      668.93      8.86 o 
  -9   1   3      984.92      922.04     11.37 o 
  -8   1   3      177.96      180.09      3.23 o 
  -7   1   3      203.47      220.00      3.70 o 
  -6   1   3        8.26        2.53      0.49 o 
  -5   1   3      442.80      430.89      4.69 o 
  -4   1   3     2413.06     2483.00     23.32 o 
  -3   1   3       90.25       87.71      1.52 o 
  -2   1   3      760.18      740.39     18.10 o 
  -1   1   3     1563.86     1543.91     40.59 o 
   0   1   3     1987.71     1916.51     60.61 o 
   1   1   3     2524.14     2576.90     72.50 o 
   2   1   3       20.96       16.98      0.69 o 
   3   1   3      120.39      147.73      3.60 o 
   4   1   3     1371.98     1571.31     17.45 o 
   5   1   3      270.01      278.85      3.91 o 
   6   1   3      227.68      243.04      7.90 o 
   7   1   3      113.95      126.66      3.97 o 
   8   1   3      188.89      170.79      4.81 o 
   9   1   3       49.21       45.39      2.78 o 
  10   1   3        0.81        0.67      1.05 o 
  11   1   3       31.68       38.66      2.59 o 
  12   1   3      163.84      165.99      5.51 o 
  13   1   3       49.64       53.80      3.30 o 
 -15   2   3        2.89        2.59      2.08 o 
 -14   2   3       25.94       23.33      3.33 o 
 -13   2   3        0.62        2.63      1.31 o 
 -12   2   3        0.01        1.43      1.14 o 
 -11   2   3       25.96       26.62      1.46 o 
 -10   2   3       81.14       75.94      2.54 o 
  -9   2   3       52.29       51.58      1.75 o 
  -8   2   3        0.34       -0.10      0.49 o 
  -7   2   3      138.98      164.84      2.94 o 
  -6   2   3        2.14        7.74      0.67 o 
  -5   2   3       68.73       87.65      1.50 o 
  -4   2   3     1679.55     1771.10     16.86 o 
  -3   2   3      902.52      899.38     18.17 o 
  -2   2   3      484.52      511.33      6.77 o 
  -1   2   3       17.16       15.11      1.03 o 
   0   2   3      159.27      184.30      3.02 o 
   1   2   3     1526.49     1624.24     35.03 o 
   2   2   3       14.91       22.41      1.00 o 
   3   2   3      775.16      888.78     14.59 o 
   4   2   3        0.01        0.10      0.51 o 
   5   2   3      523.11      613.25      8.88 o 
   6   2   3       75.28       74.17      2.22 o 
   7   2   3        4.83        4.50      0.93 o 
   8   2   3      228.36      212.66     10.09 o 
   9   2   3        0.31       -1.30      1.21 o 
  10   2   3        0.29       -0.37      1.03 o 
  11   2   3       46.82       44.83      2.83 o 
  12   2   3        6.63        4.16      1.55 o 
  13   2   3       32.31       32.90      2.80 o 
 -15   3   3        2.17        3.60      2.17 o 
 -14   3   3        1.81        2.14      1.46 o 
 -13   3   3      105.65      108.71      4.42 o 
 -12   3   3       23.54       19.46      2.04 o 
 -11   3   3        7.90       11.45      1.65 o 
 -10   3   3       86.87       79.50      2.66 o 
  -9   3   3        8.54       10.73      1.06 o 
  -8   3   3       61.21       54.30      1.68 o 
  -7   3   3      151.76      152.66      2.81 o 
  -6   3   3      148.90      154.68      2.27 o 
  -5   3   3     2655.28     2749.84     27.93 o 
  -4   3   3     2843.43     2998.95     31.27 o 
  -3   3   3        8.06        9.70      0.61 o 
  -2   3   3     1085.75     1044.26     13.03 o 
  -1   3   3      348.19      314.25      5.44 o 
   0   3   3     3423.38     3540.29     70.74 o 
   1   3   3      287.69      269.76      6.48 o 
   2   3   3        1.26        2.57      0.93 o 
   3   3   3      197.67      180.27      3.33 o 
   4   3   3      333.81      358.03      7.99 o 
   5   3   3      313.21      318.14      5.32 o 
   6   3   3      751.06      767.90     11.70 o 
   7   3   3      436.97      453.66      7.37 o 
   8   3   3       69.68       68.61      2.40 o 
   9   3   3       10.26       10.02      1.50 o 
  10   3   3       32.17       29.30      2.29 o 
  11   3   3       53.95       60.40      3.15 o 
  12   3   3      150.73      141.00      5.01 o 
  13   3   3      112.99      115.97      4.74 o 
 -14   4   3       32.59       29.29      7.59 o 
 -13   4   3        6.71        7.07      1.74 o 
 -12   4   3        1.22        2.28      2.16 o 
 -11   4   3        5.22        6.13      1.45 o 
 -10   4   3       64.15       62.21      2.40 o 
  -9   4   3      627.36      611.25     11.25 o 
  -8   4   3      335.46      330.65      5.91 o 
  -7   4   3        1.31        0.93      0.67 o 
  -6   4   3      431.34      505.91      5.63 o 
  -5   4   3      611.48      608.42      8.01 o 
  -4   4   3     2321.67     2360.21     24.95 o 
  -3   4   3       66.93       77.61      1.63 o 
  -2   4   3      241.20      282.44      3.63 o 
  -1   4   3       73.20       82.90      1.51 o 
   0   4   3     1514.66     1703.42     33.20 o 
   1   4   3      123.74      146.84      2.99 o 
   2   4   3        2.12        3.18      0.70 o 
   3   4   3      163.05      169.62      3.80 o 
   4   4   3      204.32      205.73      3.86 o 
   5   4   3        2.95        2.64      0.72 o 
   6   4   3        1.47        2.11      0.79 o 
   7   4   3        0.04       -1.14      0.76 o 
   8   4   3       52.30       50.12      2.15 o 
   9   4   3       10.32       10.74      2.23 o 
  10   4   3       10.16       12.18      1.69 o 
  11   4   3        0.27        1.22      1.63 o 
  12   4   3        7.67        6.71      2.54 o 
  13   4   3       40.64       45.18      4.57 o 
 -14   5   3       26.02       29.12      4.25 o 
 -13   5   3       40.32       38.62      2.91 o 
 -12   5   3       35.83       32.77      2.63 o 
 -11   5   3       12.69       11.95      2.18 o 
 -10   5   3      272.95      246.68     11.81 o 
  -9   5   3        2.47        6.08      2.05 o 
  -8   5   3      129.91      129.94      3.53 o 
  -7   5   3      371.35      370.74      6.35 o 
  -6   5   3      856.57      839.45      9.86 o 
  -5   5   3        0.56        0.70      0.34 o 
  -4   5   3     1614.06     1585.37     17.27 o 
  -3   5   3       85.44       74.29      1.67 o 
  -2   5   3       48.50       35.31      1.28 o 
  -1   5   3      612.96      537.95      6.31 o 
   0   5   3     1934.33     2051.74     45.73 o 
   1   5   3      317.37      300.91      4.28 o 
   2   5   3      662.51      710.37     12.14 o 
   3   5   3        9.50        8.55      0.82 o 
   4   5   3      258.20      288.80      5.00 o 
   5   5   3      192.68      199.39      4.02 o 
   6   5   3      384.90      391.11      7.18 o 
   7   5   3       15.89       21.23      1.52 o 
   8   5   3       29.74       35.28      2.87 o 
   9   5   3       59.90       55.36      2.41 o 
  10   5   3        7.32        7.14      1.43 o 
  11   5   3       53.03       56.37      4.63 o 
  12   5   3      112.28      111.39      6.65 o 
 -14   6   3       67.62       65.78      5.55 o 
 -13   6   3       14.10       13.81      2.66 o 
 -12   6   3       12.41       10.69      1.90 o 
 -11   6   3        2.40        2.47      1.29 o 
 -10   6   3       10.23       11.88      2.47 o 
  -9   6   3      439.92      420.61     11.39 o 
  -8   6   3      356.87      338.91      6.17 o 
  -7   6   3       12.91        9.18      0.93 o 
  -6   6   3       12.14        9.34      0.82 o 
  -5   6   3      319.77      317.38      4.55 o 
  -4   6   3      527.76      535.96      5.78 o 
  -3   6   3       85.86       71.67      1.73 o 
  -2   6   3       70.96       71.22      2.01 o 
  -1   6   3      269.85      292.47      4.61 o 
   0   6   3      299.64      331.42     10.19 o 
   1   6   3      824.27      886.44     10.02 o 
   2   6   3       84.14       90.06      2.20 o 
   3   6   3       21.33       21.84      1.09 o 
   4   6   3       77.38       79.33      3.28 o 
   5   6   3      221.36      213.47      4.23 o 
   6   6   3       52.43       61.97      2.70 o 
   7   6   3      107.69      103.80      3.44 o 
   8   6   3      260.47      264.66      7.13 o 
   9   6   3        1.97        1.30      1.34 o 
  10   6   3        0.55       -0.31      1.28 o 
  11   6   3        0.04        0.59      1.92 o 
  12   6   3       33.90       39.07      4.44 o 
 -13   7   3       64.39       65.12      3.75 o 
 -12   7   3       18.03       17.68      2.26 o 
 -11   7   3       91.36       86.97      3.96 o 
 -10   7   3      104.39      103.50      4.12 o 
  -9   7   3       79.71       79.99      3.53 o 
  -8   7   3       28.18       34.27      2.36 o 
  -7   7   3      203.19      202.20      3.54 o 
  -6   7   3       90.51       93.01      2.20 o 
  -5   7   3       84.74       82.66      2.03 o 
  -4   7   3      159.96      168.15      2.52 o 
  -3   7   3      536.42      563.75      6.11 o 
  -2   7   3       71.66       46.07      2.04 o 
  -1   7   3      361.79      315.40      6.83 o 
   0   7   3      199.03      188.45      2.92 o 
   1   7   3      240.18      252.46      4.18 o 
   2   7   3      223.56      220.54      6.93 o 
   3   7   3      644.27      644.30     12.96 o 
   4   7   3        0.04        0.16      0.58 o 
   5   7   3        1.97        2.73      0.78 o 
   6   7   3       83.35       96.79      2.54 o 
   7   7   3        9.75       14.84      1.29 o 
   8   7   3        1.14        0.74      1.31 o 
   9   7   3      141.86      137.84     12.67 o 
  10   7   3       12.47       15.74      2.17 o 
  11   7   3        8.91       10.19      2.63 o 
  12   7   3        4.09        2.24      2.06 o 
 -13   8   3       31.85       38.63      4.54 o 
 -12   8   3       50.85       52.38      3.35 o 
 -11   8   3        5.18        6.43      2.44 o 
 -10   8   3       16.72       16.90      2.04 o 
  -9   8   3       49.90       48.75      4.04 o 
  -8   8   3      283.17      268.47      6.87 o 
  -7   8   3       97.28       79.94      2.19 o 
  -6   8   3      192.94      192.08      3.46 o 
  -5   8   3        3.04        1.93      0.69 o 
  -4   8   3      116.03      115.80      2.09 o 
  -3   8   3        8.22        8.50      0.71 o 
  -2   8   3       81.61       81.27      2.27 o 
  -1   8   3       14.88       20.52      1.25 o 
   0   8   3      108.64      101.56      2.49 o 
   1   8   3        0.03        0.08      0.50 o 
   2   8   3      167.48      155.85      6.59 o 
   3   8   3       52.48       47.50      1.82 o 
   4   8   3      360.29      353.68      5.15 o 
   5   8   3      193.32      179.98      3.87 o 
   6   8   3        4.38        2.78      0.87 o 
   7   8   3        0.01        1.42      0.87 o 
   8   8   3      192.04      185.32      7.14 o 
   9   8   3       15.18       15.72      2.05 o 
  10   8   3        0.01       -0.48      1.34 o 
  11   8   3        6.64        5.86      1.89 o 
 -12   9   3       16.95       21.34      3.67 o 
 -11   9   3       99.29       94.53      4.32 o 
 -10   9   3        0.68        0.76      2.00 o 
  -9   9   3        0.15        0.14      1.05 o 
  -8   9   3        1.61        1.68      3.21 o 
  -7   9   3      144.37      153.53      3.71 o 
  -6   9   3      145.57      142.23      2.99 o 
  -5   9   3      245.36      230.07      3.94 o 
  -4   9   3       30.12       34.01      1.25 o 
  -3   9   3      397.67      403.26      5.40 o 
  -2   9   3        1.16        2.20      0.80 o 
  -1   9   3       25.85       22.24      1.39 o 
   0   9   3        1.53        3.29      0.87 o 
   1   9   3       10.47        9.92      1.46 o 
   2   9   3      177.81      185.65     10.66 o 
   3   9   3       41.52       39.70      3.37 o 
   4   9   3      297.99      296.55      7.57 o 
   5   9   3       31.49       35.27      1.80 o 
   6   9   3        0.02       -0.26      1.15 o 
   7   9   3       36.12       43.51      2.10 o 
   8   9   3        1.36        0.65      0.94 o 
   9   9   3        1.06        0.29      0.89 o 
  10   9   3        1.80        1.48      1.64 o 
  11   9   3       15.39       13.39      2.97 o 
 -12  10   3       16.53       21.36      3.67 o 
 -11  10   3        2.17        1.38      1.73 o 
 -10  10   3        3.52        3.10      1.43 o 
  -9  10   3       98.69       99.33      4.20 o 
  -8  10   3      131.59      121.67      4.54 o 
  -7  10   3       29.02       22.56      1.63 o 
  -6  10   3       47.70       44.59      2.74 o 
  -5  10   3       42.36       40.14      1.68 o 
  -4  10   3       75.41       72.30      1.80 o 
  -3  10   3        2.09        2.58      0.64 o 
  -2  10   3       83.18       87.69      2.15 o 
  -1  10   3        9.66        8.15      1.14 o 
   0  10   3       11.55       12.12      1.61 o 
   1  10   3        9.26       10.85      1.90 o 
   2  10   3      372.14      331.47     48.27 o 
   3  10   3       65.06       55.81      4.38 o 
   4  10   3      384.52      389.62     10.93 o 
   5  10   3        0.51       -0.24      0.73 o 
   6  10   3        2.34        2.77      0.96 o 
   7  10   3       78.38       69.42      3.25 o 
   8  10   3       46.55       53.72      4.27 o 
   9  10   3       53.81       56.08      3.47 o 
  10  10   3       55.51       56.84      4.87 o 
 -11  11   3       14.43       15.63      3.28 o 
 -10  11   3        1.16        1.25      1.31 o 
  -9  11   3        4.32        3.00      1.45 o 
  -8  11   3       25.47       25.36      2.40 o 
  -7  11   3      108.91      118.77      3.44 o 
  -6  11   3       89.68       83.44      2.79 o 
  -5  11   3        0.66       -0.11      0.77 o 
  -4  11   3        2.91        2.83      0.95 o 
  -3  11   3       18.76       20.95      1.27 o 
  -2  11   3       45.91       45.31      2.06 o 
  -1  11   3       62.81       58.55      2.82 o 
   0  11   3       21.58       18.58      1.92 o 
   1  11   3       96.41       86.24      4.91 o 
   2  11   3       68.63       64.26     14.98 o 
   3  11   3        1.65        0.21      1.09 o 
   4  11   3       16.65       17.88      2.38 o 
   5  11   3       73.98       80.15      3.53 o 
   6  11   3       15.14       20.18      2.11 o 
   7  11   3        1.79        3.70      1.15 o 
   8  11   3       12.92       19.46      1.88 o 
   9  11   3        0.21       -0.73      1.57 o 
 -10  12   3        1.44        0.98      1.94 o 
  -9  12   3        6.47        4.37      1.56 o 
  -8  12   3       26.86       32.29      2.79 o 
  -7  12   3       18.74       24.22      1.78 o 
  -6  12   3        0.91        1.70      0.98 o 
  -5  12   3        0.01        1.83      0.99 o 
  -4  12   3        4.41        3.56      0.94 o 
  -3  12   3      156.94      149.63      3.13 o 
  -2  12   3       24.44       29.49      1.80 o 
  -1  12   3       23.45       21.66      2.14 o 
   0  12   3       94.49       81.65      6.67 o 
   1  12   3        2.81        3.84      1.51 o 
   2  12   3        7.78        6.06      1.60 o 
   3  12   3       37.63       40.16      3.48 o 
   4  12   3       46.08       44.11      2.78 o 
   5  12   3       33.84       34.70      2.67 o 
   6  12   3       18.43       19.97      2.29 o 
   7  12   3       49.92       54.05      3.25 o 
   8  12   3       37.25       40.56      3.76 o 
  -9  13   3        0.54        0.02      1.82 o 
  -8  13   3        0.11        0.52      1.29 o 
  -7  13   3       23.00       28.63      2.02 o 
  -6  13   3        1.02        0.61      0.99 o 
  -5  13   3        0.37        2.19      1.34 o 
  -4  13   3       66.44       65.39      3.34 o 
  -3  13   3        2.70        3.58      0.91 o 
  -2  13   3       25.74       21.04      2.22 o 
  -1  13   3       85.05       80.27      9.12 o 
   0  13   3       16.49       13.12      1.98 o 
   1  13   3        7.24        8.14      4.44 o 
   2  13   3        0.02       -0.68      1.15 o 
   3  13   3        8.55        8.99      1.85 o 
   4  13   3        0.14       -0.45      1.30 o 
   5  13   3       24.17       26.36      4.60 o 
   6  13   3       20.93       23.60      2.94 o 
   7  13   3       11.83       11.97      2.54 o 
  -8  14   3       21.64       28.77      3.82 o 
  -7  14   3       11.43       15.62      2.78 o 
  -6  14   3        0.58        1.21      1.48 o 
  -5  14   3        0.01        0.81      1.34 o 
  -4  14   3       15.90       16.97      2.40 o 
  -3  14   3       16.93       12.98      1.99 o 
  -2  14   3       13.40       14.23      2.08 o 
  -1  14   3        0.82       -0.13      1.45 o 
   0  14   3        1.29        0.60      1.33 o 
   1  14   3        2.15        2.50      1.49 o 
   2  14   3        0.76        1.62      1.86 o 
   3  14   3       37.24       43.68      2.99 o 
   4  14   3        5.68        8.17      4.21 o 
   5  14   3        7.89        5.57      2.02 o 
   6  14   3        0.65        0.60      1.76 o 
  -6  15   3        2.64        2.08      1.95 o 
  -5  15   3        2.49        4.08      1.67 o 
  -4  15   3        4.94        2.87      2.08 o 
  -3  15   3        0.21       -2.29      1.52 o 
  -2  15   3        1.36       -0.63      1.47 o 
  -1  15   3        4.12        1.46      3.08 o 
   0  15   3        1.08        0.48      1.36 o 
   1  15   3        3.80        2.56      3.33 o 
   2  15   3        7.74       10.14      2.44 o 
   3  15   3        0.03        0.92      1.76 o 
   4  15   3        3.54        6.16      2.27 o 
  -4  16   3        3.19        3.87      2.17 o 
  -3  16   3        8.92        7.33      2.43 o 
  -2  16   3       19.21       17.84      2.98 o 
  -1  16   3        1.94        2.68      1.66 o 
   0  16   3        0.00       -2.14      1.68 o 
   1  16   3        0.55        0.29      1.94 o 
   2  16   3        6.01        5.95      2.43 o 
 -14   0   4       83.69       79.35      5.36 o 
 -13   0   4       35.73       37.96      2.63 o 
 -12   0   4       25.65       25.67      2.20 o 
 -11   0   4      148.66      143.57      5.24 o 
 -10   0   4      216.14      201.98      6.91 o 
  -9   0   4      365.13      361.71      7.81 o 
  -8   0   4       67.72       54.78      2.49 o 
  -7   0   4      605.05      550.58     10.33 o 
  -6   0   4     2299.36     2545.67     39.84 o 
  -5   0   4     4009.02     4467.17     68.11 o 
  -4   0   4     3505.67     3800.34     53.45 o 
  -3   0   4      376.66      363.06      9.95 o 
  -2   0   4     4136.72     4258.57     92.58 o 
   0   0   4      307.52      300.63      7.97 o 
   1   0   4      176.48      138.22      3.22 o 
   2   0   4        4.11       -0.67      0.48 o 
   3   0   4     1316.93     1455.55     23.92 o 
   4   0   4      565.24      584.10     10.23 o 
   5   0   4      178.74      185.29      6.73 o 
   6   0   4      118.65      119.19      5.57 o 
   7   0   4      291.35      328.30     10.63 o 
   8   0   4      592.23      582.59     16.44 o 
   9   0   4       11.36       13.96      2.48 o 
  10   0   4       33.78       31.91      3.63 o 
  11   0   4       53.72       52.83      4.57 o 
  12   0   4       80.00       81.66      5.82 o 
 -15   1   4       10.98       11.03      2.70 o 
 -14   1   4        1.28        1.01      1.27 o 
 -13   1   4        2.44        3.17      1.14 o 
 -12   1   4        7.33        5.61      0.99 o 
 -11   1   4       74.18       69.79      2.20 o 
 -10   1   4        0.10       -0.85      0.57 o 
  -9   1   4        1.96        1.79      0.70 o 
  -8   1   4      163.90      163.93      4.40 o 
  -7   1   4       37.35       44.94      1.52 o 
  -6   1   4       25.00       23.58      1.23 o 
  -5   1   4       43.35       37.78      1.06 o 
  -4   1   4      118.93      144.49      2.31 o 
  -3   1   4        9.67       11.50      3.08 o 
  -2   1   4        0.18        3.55      1.09 o 
  -1   1   4      637.05      705.33     37.98 o 
   0   1   4      217.53      230.41      6.62 o 
   1   1   4      632.09      696.83      9.50 o 
   2   1   4      141.43      145.11      2.78 o 
   3   1   4      294.06      308.99      5.88 o 
   4   1   4       13.97       10.46      0.75 o 
   5   1   4       33.98       34.59      2.48 o 
   6   1   4       87.50       89.87      3.35 o 
   7   1   4        6.36        4.97      1.27 o 
   8   1   4        4.82        3.88      1.26 o 
   9   1   4        4.83        2.14      1.20 o 
  10   1   4       22.64       24.12      2.24 o 
  11   1   4        0.15        0.87      1.32 o 
  12   1   4        0.14       -0.17      1.39 o 
 -15   2   4        3.57        3.00      1.97 o 
 -14   2   4      108.82      104.33      4.45 o 
 -13   2   4       17.34       17.13      2.51 o 
 -12   2   4       17.40       15.93      1.57 o 
 -11   2   4       83.82       78.50      2.76 o 
 -10   2   4      642.97      589.70      8.17 o 
  -9   2   4      455.83      449.28      6.50 o 
  -8   2   4      501.95      473.21      6.62 o 
  -7   2   4      369.22      358.37      5.26 o 
  -6   2   4       93.62       98.63      1.72 o 
  -5   2   4      547.14      572.62      6.19 o 
  -4   2   4      319.28      351.00      6.09 o 
  -3   2   4      328.09      303.37      5.30 o 
  -2   2   4     1531.74     1597.89     25.49 o 
  -1   2   4       65.26       59.39      2.00 o 
   0   2   4       71.75       85.78      1.95 o 
   1   2   4       28.63       45.85      1.77 o 
   2   2   4      420.41      413.75      6.36 o 
   3   2   4      839.54      839.99     20.97 o 
   4   2   4       65.17       54.05      1.82 o 
   5   2   4       79.90       77.20      2.72 o 
   6   2   4       18.87       14.66      1.30 o 
   7   2   4        1.75        2.83      1.18 o 
   8   2   4      440.36      459.93     16.85 o 
   9   2   4      180.69      187.10      8.82 o 
  10   2   4       52.87       55.13      3.10 o 
  11   2   4        4.80        4.52      1.58 o 
  12   2   4       34.74       38.85      3.04 o 
 -14   3   4        7.17        5.41      2.13 o 
 -13   3   4        0.68        1.89      1.34 o 
 -12   3   4        0.11       -0.90      1.00 o 
 -11   3   4       39.34       37.21      2.05 o 
 -10   3   4        0.24        0.51      0.88 o 
  -9   3   4      160.67      152.70      3.76 o 
  -8   3   4       48.31       54.75      1.78 o 
  -7   3   4       82.09       85.88      2.10 o 
  -6   3   4       24.43       28.49      0.96 o 
  -5   3   4      101.39       97.33      1.95 o 
  -4   3   4       18.53       23.88      0.99 o 
  -3   3   4      561.33      668.90      8.90 o 
  -2   3   4       29.04       38.66      1.27 o 
  -1   3   4      352.70      399.27      5.93 o 
   0   3   4        2.26        0.50      0.44 o 
   1   3   4      174.84      171.32      3.04 o 
   2   3   4      154.80      141.49      6.69 o 
   3   3   4       31.06       24.67      1.35 o 
   4   3   4      232.80      231.58      4.31 o 
   5   3   4        9.21       17.84      1.33 o 
   6   3   4       81.27       68.66      2.62 o 
   7   3   4        0.82       -0.21      0.82 o 
   8   3   4       12.04       12.62      2.59 o 
   9   3   4        1.63        2.19      1.26 o 
  10   3   4        2.38        1.81      1.22 o 
  11   3   4        0.31        0.12      1.29 o 
  12   3   4        2.55        3.91      1.59 o 
 -14   4   4       93.16      101.97     10.51 o 
 -13   4   4       30.19       39.79      2.98 o 
 -12   4   4        7.68       11.72      1.84 o 
 -11   4   4       76.82       71.73      2.74 o 
 -10   4   4      687.20      644.22     10.40 o 
  -9   4   4      458.50      433.79      7.57 o 
  -8   4   4      735.51      704.16     10.80 o 
  -7   4   4      414.42      393.41      6.08 o 
  -6   4   4       12.56       12.87      0.87 o 
  -5   4   4       22.62       20.30      1.00 o 
  -4   4   4     1268.63     1301.50     17.64 o 
  -3   4   4      293.14      291.57      4.59 o 
  -2   4   4       42.84       59.58      1.37 o 
  -1   4   4      318.91      372.61      5.89 o 
   0   4   4      309.02      322.17      9.03 o 
   1   4   4      288.38      372.66     12.52 o 
   2   4   4     1431.60     1523.24     49.16 o 
   3   4   4      466.19      418.22     11.98 o 
   4   4   4       31.40       32.54      2.90 o 
   5   4   4      133.57      119.97      3.08 o 
   6   4   4        0.03        0.13      0.93 o 
   7   4   4        3.70        3.42      1.07 o 
   8   4   4      381.03      420.51     27.22 o 
   9   4   4      231.06      229.21     15.38 o 
  10   4   4        1.72        0.74      1.18 o 
  11   4   4        6.43        6.84      1.74 o 
  12   4   4        2.23       -0.64      1.41 o 
 -14   5   4       21.23       20.60      3.57 o 
 -13   5   4       24.56       30.81      2.82 o 
 -12   5   4       51.38       51.49      3.20 o 
 -11   5   4        9.01        8.55      1.69 o 
 -10   5   4        0.75        0.90      0.93 o 
  -9   5   4        3.84        4.64      1.12 o 
  -8   5   4       54.34       49.84      2.15 o 
  -7   5   4        8.30        8.31      0.81 o 
  -6   5   4      141.80      130.51      2.55 o 
  -5   5   4       26.45       24.39      1.31 o 
  -4   5   4       45.20       48.06      3.27 o 
  -3   5   4       50.96       59.01      1.66 o 
  -2   5   4      255.88      288.90      3.90 o 
  -1   5   4     1202.23     1174.62     29.29 o 
   0   5   4       29.81       35.35      1.32 o 
   1   5   4      128.61      122.90      3.55 o 
   2   5   4      192.61      203.24      5.91 o 
   3   5   4      333.77      348.52      9.86 o 
   4   5   4     1350.44     1303.45     20.22 o 
   5   5   4      303.47      296.82      5.48 o 
   6   5   4      301.67      303.67      7.26 o 
   7   5   4        2.93        2.70      1.65 o 
   8   5   4        7.32        9.97      1.36 o 
   9   5   4        8.92       10.64      1.74 o 
  10   5   4        3.14        3.04      1.47 o 
  11   5   4       32.47       33.01      3.94 o 
  12   5   4        5.27        5.03      2.46 o 
 -14   6   4       32.31       35.94      4.41 o 
 -13   6   4       60.47       61.45      3.69 o 
 -12   6   4        2.93        4.47      1.65 o 
 -11   6   4        1.49        1.87      1.22 o 
 -10   6   4       15.79       10.91      1.69 o 
  -9   6   4       16.13       15.57      1.53 o 
  -8   6   4      152.24      152.94      3.86 o 
  -7   6   4       13.74       15.29      1.04 o 
  -6   6   4        0.02       -0.41      0.52 o 
  -5   6   4      101.96      102.63      2.27 o 
  -4   6   4      589.09      613.78      7.68 o 
  -3   6   4       63.13       72.73      2.05 o 
  -2   6   4       54.06       57.96      1.78 o 
  -1   6   4       61.14       68.89      1.56 o 
   0   6   4       12.22       14.76      0.86 o 
   1   6   4       17.01       17.03      1.70 o 
   2   6   4      152.76      176.71      3.47 o 
   3   6   4      221.87      211.00      4.15 o 
   4   6   4      157.22      134.99      3.28 o 
   5   6   4      177.50      158.92      3.98 o 
   6   6   4        4.18        6.90      1.17 o 
   7   6   4      104.50      115.60      4.92 o 
   8   6   4       74.62       78.18      2.86 o 
   9   6   4      110.30      116.43      9.68 o 
  10   6   4        0.39       -2.03      1.57 o 
  11   6   4       31.43       31.41      3.82 o 
 -13   7   4        0.35        0.63      1.84 o 
 -12   7   4       29.30       28.62      4.51 o 
 -11   7   4        0.35       -0.54      1.05 o 
 -10   7   4        1.97        0.60      1.45 o 
  -9   7   4        7.80        5.34      1.54 o 
  -8   7   4       13.05       14.58      1.12 o 
  -7   7   4      151.61      146.65      2.97 o 
  -6   7   4      280.19      254.43      4.14 o 
  -5   7   4      203.30      204.53      3.53 o 
  -4   7   4       72.72       75.39      1.97 o 
  -3   7   4       39.20       37.94      1.59 o 
  -2   7   4      155.35      166.24      3.35 o 
  -1   7   4      254.61      244.27     12.14 o 
   0   7   4      360.53      356.26     11.18 o 
   1   7   4       69.85       73.58      2.10 o 
   2   7   4        0.17        0.79      0.91 o 
   3   7   4      267.35      244.76      4.59 o 
   4   7   4      555.75      518.65      6.92 o 
   5   7   4        9.47        8.91      0.98 o 
   6   7   4        0.52       -0.16      0.89 o 
   7   7   4       53.30       51.64      3.18 o 
   8   7   4        4.96        2.31      1.48 o 
   9   7   4        0.06        1.00      1.41 o 
  10   7   4       57.70       52.70      4.51 o 
  11   7   4       27.29       29.15      3.86 o 
 -13   8   4       11.93       19.09      3.60 o 
 -12   8   4        8.33        9.85      1.97 o 
 -11   8   4       43.67       45.50      3.07 o 
 -10   8   4       17.75       16.41      2.06 o 
  -9   8   4        0.30        0.28      1.05 o 
  -8   8   4        9.03        6.63      0.94 o 
  -7   8   4      237.75      219.59      3.90 o 
  -6   8   4        4.84        7.11      0.93 o 
  -5   8   4      353.09      323.06      4.93 o 
  -4   8   4       45.52       50.64      1.70 o 
  -3   8   4      122.33      119.92      4.35 o 
  -2   8   4       39.81       31.24      2.14 o 
  -1   8   4        0.45        0.78      0.67 o 
   0   8   4       42.03       44.60      2.78 o 
   1   8   4      783.51      761.22     13.08 o 
   2   8   4      626.93      635.18      9.22 o 
   3   8   4       23.23       21.19      1.55 o 
   4   8   4       30.03       28.90      1.44 o 
   5   8   4      102.52      109.09      2.63 o 
   6   8   4        0.11        0.10      0.81 o 
   7   8   4      135.49      137.01      5.15 o 
   8   8   4       53.47       49.50      2.80 o 
   9   8   4      133.05      131.45      3.79 o 
  10   8   4       13.75       14.63      1.87 o 
 -12   9   4       42.82       47.08      4.73 o 
 -11   9   4        4.08        1.74      1.37 o 
 -10   9   4        0.15        0.72      1.25 o 
  -9   9   4        0.14        0.09      1.06 o 
  -8   9   4       25.56       27.76      1.95 o 
  -7   9   4        2.58        2.60      0.85 o 
  -6   9   4      315.77      294.25      4.80 o 
  -5   9   4      219.15      210.31      3.81 o 
  -4   9   4        3.80        2.73      0.78 o 
  -3   9   4       74.41       77.97      2.44 o 
  -2   9   4      564.64      505.12     36.21 o 
  -1   9   4       43.07       38.04      1.76 o 
   0   9   4      288.01      290.52      8.37 o 
   1   9   4      279.12      280.79     13.35 o 
   2   9   4        9.79       11.24      1.56 o 
   3   9   4       15.42       20.22      1.25 o 
   4   9   4      242.97      225.94     15.01 o 
   5   9   4       10.55       11.33      1.25 o 
   6   9   4        5.36        5.35      1.06 o 
   7   9   4       23.25       24.59      1.74 o 
   8   9   4       35.60       42.71      3.13 o 
   9   9   4        4.83        7.22      1.52 o 
  10   9   4       23.76       27.71      2.74 o 
 -12  10   4        4.51        5.06      2.40 o 
 -11  10   4       10.00        6.01      2.43 o 
 -10  10   4        2.40        1.31      1.42 o 
  -9  10   4       34.34       33.71      2.71 o 
  -8  10   4        4.84        1.87      1.00 o 
  -7  10   4       24.96       23.75      2.69 o 
  -6  10   4       63.90       65.16      2.16 o 
  -5  10   4        4.69        5.02      0.98 o 
  -4  10   4        1.63        0.97      0.91 o 
  -3  10   4       80.30       82.10      4.49 o 
  -2  10   4      132.65      118.39      3.11 o 
  -1  10   4       19.94       26.52      2.07 o 
   0  10   4        3.37        3.17      1.61 o 
   1  10   4       93.23       96.21      8.20 o 
   2  10   4      157.29      142.42     25.11 o 
   3  10   4        2.13        2.43      1.37 o 
   4  10   4       43.50       44.46     11.20 o 
   5  10   4        8.32        6.80      1.13 o 
   6  10   4        4.91        3.39      1.04 o 
   7  10   4       11.42       13.94      1.51 o 
   8  10   4       57.17       67.23      4.05 o 
   9  10   4       11.57       12.01      1.78 o 
 -11  11   4        2.66       -0.03      1.70 o 
 -10  11   4       11.74       11.12      2.90 o 
  -9  11   4        0.88       -0.09      1.32 o 
  -8  11   4        3.22        3.18      1.09 o 
  -7  11   4       36.54       35.84      2.05 o 
  -6  11   4      118.21      120.71      3.80 o 
  -5  11   4      177.85      180.65      8.45 o 
  -4  11   4      118.46      116.47      5.66 o 
  -3  11   4       43.52       43.18      2.07 o 
  -2  11   4        4.39        7.32      1.46 o 
  -1  11   4       12.30       10.61      1.68 o 
   0  11   4       99.30       95.77      7.72 o 
   1  11   4      105.01      107.28     13.18 o 
   2  11   4       16.33       20.01      2.10 o 
   3  11   4        0.00        0.73      1.14 o 
   4  11   4        0.85        1.36      1.55 o 
   5  11   4        9.41       10.55      1.79 o 
   6  11   4        2.52        4.37      1.56 o 
   7  11   4       14.80       17.76      5.31 o 
   8  11   4        0.01       -0.27      1.02 o 
 -10  12   4        0.03        2.63      2.14 o 
  -9  12   4        7.16        9.11      2.70 o 
  -8  12   4        0.49        1.48      1.04 o 
  -7  12   4        6.37        6.89      1.91 o 
  -6  12   4       15.30       17.66      1.62 o 
  -5  12   4        2.02        2.44      1.41 o 
  -4  12   4       15.75       19.62      1.67 o 
  -3  12   4       67.31       64.82      3.09 o 
  -2  12   4       13.21       15.58      1.93 o 
  -1  12   4        8.20       10.37      1.74 o 
   0  12   4       76.48       72.75      9.50 o 
   1  12   4      129.96      130.92     19.38 o 
   2  12   4        4.01        3.52      1.75 o 
   3  12   4       24.04       23.32      8.50 o 
   4  12   4        6.28        8.23      2.45 o 
   5  12   4        6.31        3.02      1.38 o 
   6  12   4        1.59       -0.42      1.31 o 
   7  12   4        1.44        5.19      2.03 o 
   8  12   4        2.56        3.63      1.89 o 
  -9  13   4        4.11        2.95      2.13 o 
  -8  13   4       21.44       25.69      2.38 o 
  -7  13   4       36.48       39.79      2.31 o 
  -6  13   4       29.49       29.38      1.98 o 
  -5  13   4       30.38       37.24      2.58 o 
  -4  13   4       13.02       13.15      1.60 o 
  -3  13   4       34.24       33.53      3.57 o 
  -2  13   4        0.28        0.74      1.41 o 
  -1  13   4       21.12       15.33      2.07 o 
   0  13   4       96.47       96.13     14.18 o 
   1  13   4       17.82       21.07      2.32 o 
   2  13   4        0.98        1.39      1.49 o 
   3  13   4       79.65       78.21      4.82 o 
   4  13   4        0.99       -0.51      1.33 o 
   5  13   4       13.89       15.92      2.71 o 
   6  13   4        1.54        2.54      1.87 o 
  -7  14   4        1.04        3.59      1.43 o 
  -6  14   4        1.90        0.72      1.36 o 
  -5  14   4        0.00        1.28      1.28 o 
  -4  14   4        1.41       -1.57      1.67 o 
  -3  14   4       15.14       14.80      2.96 o 
  -2  14   4       31.56       26.01      3.29 o 
  -1  14   4       49.98       50.64      8.38 o 
   0  14   4       28.58       21.69      5.15 o 
   1  14   4        9.60        9.67      2.09 o 
   2  14   4        0.04       -0.24      1.49 o 
   3  14   4        0.56        0.57      1.81 o 
   4  14   4        1.06        0.94      1.75 o 
   5  14   4        0.06       -1.16      1.70 o 
  -6  15   4        0.68       -1.36      1.70 o 
  -5  15   4       35.32       42.53      4.01 o 
  -4  15   4        0.50       -1.19      1.86 o 
  -3  15   4       36.28       30.13      8.74 o 
  -2  15   4        5.78        8.27      4.35 o 
  -1  15   4        0.14        0.40      1.54 o 
   0  15   4       10.79       12.46      2.75 o 
   1  15   4       17.88       23.69      3.30 o 
   2  15   4        1.31        1.62      1.94 o 
   3  15   4        0.02        3.22      1.90 o 
 -14   1   5       71.68       77.60      3.91 o 
 -13   1   5       96.28      100.53      3.44 o 
 -12   1   5      163.12      167.12      4.36 o 
 -11   1   5       60.50       68.90      2.26 o 
 -10   1   5      105.65      102.65      2.69 o 
  -9   1   5       43.64       46.99      1.81 o 
  -8   1   5      257.31      251.26      4.33 o 
  -7   1   5      277.97      244.59      4.15 o 
  -6   1   5      388.47      371.22      6.39 o 
  -5   1   5      158.18      150.74      2.78 o 
  -4   1   5       71.71       75.45      1.82 o 
  -3   1   5        0.65        0.60      0.94 o 
  -2   1   5      411.62      430.26     11.52 o 
  -1   1   5      946.25      938.16     15.67 o 
   0   1   5     3203.11     3236.42     88.17 o 
   1   1   5      226.18      215.59      3.76 o 
   2   1   5      840.89      819.85     17.09 o 
   3   1   5       11.52        9.71      0.90 o 
   4   1   5      582.18      546.15     14.13 o 
   5   1   5      675.45      728.59     13.38 o 
   6   1   5      451.37      454.34      9.52 o 
   7   1   5        2.07        5.76      1.41 o 
   8   1   5       61.74       69.03      3.38 o 
   9   1   5        0.13       -0.65      1.15 o 
  10   1   5       94.13       99.91      4.97 o 
  11   1   5       73.09       92.03      4.30 o 
 -14   2   5       18.18       20.85      2.46 o 
 -13   2   5       16.08       16.53      1.75 o 
 -12   2   5        5.29        6.35      1.42 o 
 -11   2   5       27.00       29.14      1.89 o 
 -10   2   5       35.10       32.49      1.91 o 
  -9   2   5       86.89       88.41      2.89 o 
  -8   2   5        1.40        2.13      0.71 o 
  -7   2   5        0.13        0.48      0.57 o 
  -6   2   5      223.71      248.17      5.41 o 
  -5   2   5        8.23       13.21      0.87 o 
  -4   2   5      462.77      522.86      7.47 o 
  -3   2   5       78.31      100.82      2.69 o 
  -2   2   5       55.97       64.97      2.31 o 
  -1   2   5      278.49      314.96      6.28 o 
   0   2   5      270.68      309.79     10.49 o 
   1   2   5       81.10       88.33      4.67 o 
   2   2   5       59.20       62.35      1.53 o 
   3   2   5      104.75       98.55      2.50 o 
   4   2   5        2.92        5.47      0.96 o 
   5   2   5      146.66      154.85      4.81 o 
   6   2   5      148.99      139.04      7.78 o 
   7   2   5        0.48        0.28      1.12 o 
   8   2   5        0.27       -0.81      1.86 o 
   9   2   5        0.26       -0.46      1.17 o 
  10   2   5        1.17        1.80      1.63 o 
  11   2   5       15.88       19.76      5.28 o 
 -14   3   5      185.13      195.31     11.60 o 
 -13   3   5       25.52       25.49      2.49 o 
 -12   3   5       81.23       77.97      3.29 o 
 -11   3   5        5.95        5.69      1.21 o 
 -10   3   5        0.92       -0.04      0.83 o 
  -9   3   5       13.39       10.57      1.29 o 
  -8   3   5      197.15      208.35      5.05 o 
  -7   3   5       15.17       10.67      1.17 o 
  -6   3   5       33.71       23.23      2.10 o 
  -5   3   5      127.63      172.24      3.62 o 
  -4   3   5       19.77       28.57      1.25 o 
  -3   3   5      385.33      393.60      9.40 o 
  -2   3   5      649.38      658.27     12.36 o 
  -1   3   5      581.39      542.88      7.93 o 
   0   3   5      183.63      179.24      3.35 o 
   1   3   5      124.59      108.49      4.22 o 
   2   3   5      202.79      240.02     16.38 o 
   3   3   5      110.10      106.32      4.22 o 
   4   3   5     1190.39     1163.03     50.25 o 
   5   3   5      998.01     1016.96     23.30 o 
   6   3   5       78.67       78.76      2.69 o 
   7   3   5       77.76       77.73      3.39 o 
   8   3   5        6.87        7.57      1.63 o 
   9   3   5        5.92        4.38      1.59 o 
  10   3   5       32.25       38.74      2.88 o 
  11   3   5       64.01       68.22      3.81 o 
 -14   4   5        0.73        2.92      2.14 o 
 -13   4   5        6.88        7.03      2.52 o 
 -12   4   5        0.34        0.18      0.94 o 
 -11   4   5      130.03      127.13      3.78 o 
 -10   4   5       98.14       90.79      3.58 o 
  -9   4   5       41.16       31.63      3.17 o 
  -8   4   5      110.25       98.72      6.02 o 
  -7   4   5        0.03        0.18      0.78 o 
  -6   4   5       19.29       17.57      1.02 o 
  -5   4   5      126.68      130.69      2.52 o 
  -4   4   5      227.29      249.62      8.56 o 
  -3   4   5       28.09       26.20      1.23 o 
  -2   4   5       18.88       16.48      0.88 o 
  -1   4   5       27.03       27.40      1.05 o 
   0   4   5       17.84       14.43      1.01 o 
   1   4   5      517.46      501.74     14.94 o 
   2   4   5       37.76       47.98      6.93 o 
   3   4   5       82.24       75.14      4.41 o 
   4   4   5        0.36        1.23      0.87 o 
   5   4   5      429.13      414.09      7.08 o 
   6   4   5       82.22       72.90      2.62 o 
   7   4   5       21.92       23.42      2.05 o 
   8   4   5       46.55       40.83      3.61 o 
   9   4   5        0.42       -0.30      1.33 o 
  10   4   5        2.70        4.04      1.59 o 
  11   4   5       10.30       15.42      2.24 o 
 -14   5   5       39.26       46.39      4.78 o 
 -13   5   5       31.55       37.69      2.95 o 
 -12   5   5       65.02       61.79      3.48 o 
 -11   5   5        0.59        0.41      1.02 o 
 -10   5   5        0.84        0.55      0.95 o 
  -9   5   5       77.57       78.59      2.82 o 
  -8   5   5      185.80      193.53      4.47 o 
  -7   5   5       84.17       87.07      2.80 o 
  -6   5   5        6.53       10.38      0.89 o 
  -5   5   5       55.51       46.13      1.52 o 
  -4   5   5        9.99       12.91      1.01 o 
  -3   5   5        6.24        2.71      0.51 o 
  -2   5   5      385.04      388.24      6.73 o 
  -1   5   5      888.16      871.23     22.10 o 
   0   5   5      171.00      158.47      3.22 o 
   1   5   5        1.32        3.03      2.43 o 
   2   5   5      127.07      140.77      6.07 o 
   3   5   5      136.96      116.91      5.11 o 
   4   5   5       66.97       56.08      2.23 o 
   5   5   5      381.70      363.32     12.59 o 
   6   5   5        0.59        2.81      1.05 o 
   7   5   5        1.58       -0.03      1.02 o 
   8   5   5       21.01       21.40      2.09 o 
   9   5   5       43.77       46.93      3.08 o 
  10   5   5       42.92       51.41      3.25 o 
  11   5   5       52.12       64.10      3.76 o 
 -13   6   5       22.41       24.36      3.67 o 
 -12   6   5        4.67        2.60      1.76 o 
 -11   6   5        7.60        8.32      1.74 o 
 -10   6   5      216.32      198.02      4.82 o 
  -9   6   5      189.34      179.87      5.96 o 
  -8   6   5      191.72      190.62      4.71 o 
  -7   6   5      322.01      331.99      5.77 o 
  -6   6   5      466.86      464.07     12.38 o 
  -5   6   5       20.40       21.84      1.22 o 
  -4   6   5      980.79     1042.23     35.14 o 
  -3   6   5       26.04       30.47      1.59 o 
  -2   6   5        0.18        0.04      0.61 o 
  -1   6   5      180.35      205.42      5.00 o 
   0   6   5       64.53       60.74      3.74 o 
   1   6   5       53.66       49.04      4.88 o 
   2   6   5       36.19       36.00      2.06 o 
   3   6   5        7.23        6.44      0.99 o 
   4   6   5      130.99      135.63      3.40 o 
   5   6   5      303.86      307.49      7.38 o 
   6   6   5      101.18      105.91      3.20 o 
   7   6   5        1.51        1.06      0.98 o 
   8   6   5        0.05       -0.89      1.04 o 
   9   6   5        7.18        6.79      1.68 o 
  10   6   5        0.36       -1.09      1.95 o 
 -13   7   5       33.88       29.23      4.08 o 
 -12   7   5        9.44        7.90      2.18 o 
 -11   7   5        5.76        6.07      1.61 o 
 -10   7   5       11.10        7.94      1.65 o 
  -9   7   5       56.56       54.36      2.72 o 
  -8   7   5      447.81      441.80      9.34 o 
  -7   7   5      275.28      277.04      5.80 o 
  -6   7   5      397.82      380.23     11.28 o 
  -5   7   5      277.61      264.96      4.74 o 
  -4   7   5        5.88        7.97      1.07 o 
  -3   7   5      132.10      125.37      5.12 o 
  -2   7   5      243.06      275.56     11.46 o 
  -1   7   5      152.90      137.57      5.31 o 
   0   7   5      291.37      263.89     36.40 o 
   1   7   5       20.85       19.40      1.28 o 
   2   7   5       82.98       75.15      4.22 o 
   3   7   5        6.55        7.45      0.90 o 
   4   7   5        9.00        5.22      0.84 o 
   5   7   5       60.66       59.77      3.80 o 
   6   7   5       13.09       10.74      1.38 o 
   7   7   5        2.55        3.11      1.15 o 
   8   7   5       11.57       10.02      1.99 o 
   9   7   5        3.68        2.60      2.17 o 
  10   7   5        9.11       11.65      2.95 o 
 -13   8   5        1.78        1.76      1.97 o 
 -12   8   5        0.56       -0.43      1.38 o 
 -11   8   5        0.23        1.00      1.32 o 
 -10   8   5       79.16       74.00      4.96 o 
  -9   8   5       67.95       71.72      2.87 o 
  -8   8   5       58.19       59.02      2.57 o 
  -7   8   5        5.21        4.17      0.93 o 
  -6   8   5      293.09      285.13      6.49 o 
  -5   8   5       46.25       42.27      1.93 o 
  -4   8   5      309.20      301.78      9.18 o 
  -3   8   5      149.07      149.64      5.75 o 
  -2   8   5       12.22        6.85      1.03 o 
  -1   8   5        5.83        8.18      1.31 o 
   0   8   5       83.09       75.24      3.01 o 
   1   8   5        3.84        4.23      1.17 o 
   2   8   5        8.88       11.07      1.26 o 
   3   8   5       19.54       18.23      1.19 o 
   4   8   5        6.06        7.35      0.93 o 
   5   8   5        0.19        0.29      0.74 o 
   6   8   5       89.99       89.42      3.26 o 
   7   8   5       51.52       52.03      2.41 o 
   8   8   5        1.54        0.95      1.04 o 
   9   8   5       78.51       79.08      3.62 o 
  10   8   5        2.47        3.28      1.40 o 
 -12   9   5        4.00        2.32      2.21 o 
 -11   9   5        7.99        9.68      2.17 o 
 -10   9   5       85.77       91.85      6.90 o 
  -9   9   5       32.41       26.35      2.49 o 
  -8   9   5       41.98       43.70      1.89 o 
  -7   9   5      204.34      209.76      4.23 o 
  -6   9   5      147.08      153.02      5.78 o 
  -5   9   5       42.24       45.32      2.08 o 
  -4   9   5       50.99       46.90      3.28 o 
  -3   9   5       21.49       27.09      1.76 o 
  -2   9   5       30.56       36.15      2.96 o 
  -1   9   5      212.51      193.22     42.85 o 
   0   9   5        0.66        0.05      1.05 o 
   1   9   5       34.19       34.13      2.36 o 
   2   9   5      235.04      221.07     11.96 o 
   3   9   5       13.47       16.05      1.44 o 
   4   9   5       70.93       57.36      3.31 o 
   5   9   5       21.83       20.49      2.90 o 
   6   9   5        5.24        4.72      1.33 o 
   7   9   5        7.96       12.77      1.50 o 
   8   9   5        4.48        6.21      1.34 o 
   9   9   5        6.16        3.78      1.27 o 
 -11  10   5        6.21        3.48      2.19 o 
 -10  10   5       42.06       43.50      3.14 o 
  -9  10   5        0.01       -0.61      1.18 o 
  -8  10   5       35.04       32.85      2.00 o 
  -7  10   5       36.79       27.87      2.56 o 
  -6  10   5       12.35       13.40      1.31 o 
  -5  10   5       40.58       38.03      2.06 o 
  -4  10   5        0.51        0.42      1.00 o 
  -3  10   5       31.62       30.15      3.85 o 
  -2  10   5       10.49        5.02      1.38 o 
  -1  10   5       34.19       26.03      3.99 o 
   0  10   5      294.53      289.16     24.74 o 
   1  10   5      102.71      103.26      4.42 o 
   2  10   5        1.13        2.20      1.40 o 
   3  10   5        0.25       -1.75      1.79 o 
   4  10   5        0.07       -0.09      1.22 o 
   5  10   5        5.44        5.43      2.14 o 
   6  10   5       44.95       48.84      2.71 o 
   7  10   5       64.69       74.17      3.11 o 
   8  10   5       26.02       26.50      2.29 o 
 -10  11   5       22.98       23.79      3.67 o 
  -9  11   5       49.13       42.38      3.13 o 
  -8  11   5        0.80        0.20      0.95 o 
  -7  11   5       30.31       32.28      1.80 o 
  -6  11   5        4.21        1.54      1.02 o 
  -5  11   5       12.48       11.85      1.44 o 
  -4  11   5        9.43        8.71      1.32 o 
  -3  11   5       31.50       35.45      2.44 o 
  -2  11   5        9.24       10.37      1.71 o 
  -1  11   5       61.26       63.55      3.10 o 
   0  11   5        0.05        0.81      1.25 o 
   1  11   5       87.60       81.58      3.63 o 
   2  11   5       77.37       74.57      6.17 o 
   3  11   5       31.88       32.93      6.17 o 
   4  11   5        0.79       -0.20      1.31 o 
   5  11   5        0.39        0.52      1.36 o 
   6  11   5        3.30        2.64      1.46 o 
   7  11   5       13.65       13.35      2.63 o 
  -9  12   5        8.67        8.82      2.60 o 
  -8  12   5        6.84        6.89      1.36 o 
  -7  12   5        0.18       -1.05      0.93 o 
  -6  12   5       25.55       24.78      3.47 o 
  -5  12   5       25.38       21.23      3.68 o 
  -4  12   5        7.67        6.34      1.63 o 
  -3  12   5       10.29        7.94      1.72 o 
  -2  12   5        5.87        3.16      2.17 o 
  -1  12   5       42.07       34.50      2.57 o 
   0  12   5      165.74      156.75     16.72 o 
   1  12   5        7.07        7.96      1.89 o 
   2  12   5       72.95       76.34     14.46 o 
   3  12   5       10.62       12.23      4.24 o 
   4  12   5       42.46       48.15      3.16 o 
   5  12   5        5.29        4.40      2.91 o 
   6  12   5       34.53       36.31      3.75 o 
  -8  13   5        0.72        0.97      1.25 o 
  -7  13   5        9.05       10.21      2.00 o 
  -6  13   5        4.44        5.61      1.67 o 
  -5  13   5        1.41        1.85      1.43 o 
  -4  13   5       10.36        4.42      3.34 o 
  -3  13   5        8.65       10.58      1.98 o 
  -2  13   5        0.36        1.61      1.88 o 
  -1  13   5        2.29        1.99      1.54 o 
   0  13   5        3.62        2.28      1.64 o 
   1  13   5       18.49       16.88      5.45 o 
   2  13   5        9.40        8.30      1.97 o 
   3  13   5        3.91        3.18      2.59 o 
   4  13   5        2.57        4.14      2.11 o 
   5  13   5        1.10        0.83      1.79 o 
  -7  14   5        2.36       -0.63      1.57 o 
  -6  14   5        0.54        3.59      1.97 o 
  -5  14   5       25.59       21.55      3.00 o 
  -4  14   5        5.40        7.04      1.91 o 
  -3  14   5       34.31       36.34      2.89 o 
  -2  14   5       48.34       56.08      5.41 o 
  -1  14   5        5.32        4.82      1.82 o 
   0  14   5       20.93       20.45      5.60 o 
   1  14   5        4.29        0.49      1.92 o 
   2  14   5       11.66       14.36      2.79 o 
   3  14   5       29.52       36.13      3.81 o 
   4  14   5       10.37        6.11      2.40 o 
  -4  15   5        0.85        0.25      1.97 o 
  -3  15   5       14.50       16.12      2.98 o 
  -2  15   5        1.58        3.17      2.09 o 
  -1  15   5        2.78        8.90      2.67 o 
   0  15   5       19.60       17.35      3.11 o 
   1  15   5        4.12        9.70      2.73 o 
 -14   0   6        1.11       -2.81      1.87 o 
 -13   0   6       49.73       56.35      4.79 o 
 -12   0   6       15.41       17.77      3.17 o 
 -11   0   6       64.59       66.82      3.75 o 
 -10   0   6      424.63      393.06      8.97 o 
  -9   0   6      497.97      468.07      9.97 o 
  -8   0   6       66.21       61.26      2.88 o 
  -7   0   6        0.88        0.73      1.41 o 
  -6   0   6       33.98       36.31      3.13 o 
  -5   0   6      304.57      250.34      8.55 o 
  -4   0   6     1728.55     1694.94     39.45 o 
  -3   0   6       72.18       84.39      4.24 o 
  -1   0   6       25.89       27.76      2.17 o 
   0   0   6        5.18       10.01      1.52 o 
   1   0   6       14.25        4.97      3.08 o 
   2   0   6      382.61      305.46     10.29 o 
   3   0   6        0.55        0.23      0.80 o 
   4   0   6      757.15      725.37     18.93 o 
   5   0   6       73.55       61.83      4.16 o 
   7   0   6       72.86       83.14      5.25 o 
   8   0   6      151.62      167.50      7.97 o 
   9   0   6        5.57        6.22      2.49 o 
  10   0   6       53.09       59.70      5.05 o 
  11   0   6       13.18       15.28      3.52 o 
 -14   1   6        4.59        2.71      1.27 o 
 -13   1   6       31.57       31.89      2.19 o 
 -12   1   6        5.71        6.57      1.31 o 
 -11   1   6        6.35        6.60      1.20 o 
 -10   1   6        2.16        4.11      0.89 o 
  -9   1   6       25.61       20.11      1.37 o 
  -8   1   6        3.17        3.00      0.81 o 
  -7   1   6       24.57       25.40      2.00 o 
  -6   1   6        1.06        1.03      0.95 o 
  -5   1   6      289.70      309.67      6.98 o 
  -4   1   6        2.61        2.13      1.04 o 
  -3   1   6      128.89      148.47      5.79 o 
  -2   1   6      243.08      242.07      5.41 o 
  -1   1   6       73.23       61.46      3.22 o 
   0   1   6       54.50       48.09      1.62 o 
   1   1   6        6.50        7.09      0.69 o 
   2   1   6       64.49       56.52      1.57 o 
   3   1   6       69.20       58.62      2.94 o 
   4   1   6      229.01      244.50     10.89 o 
   5   1   6       25.07       20.61      3.79 o 
   6   1   6       60.21       65.52      3.23 o 
   7   1   6       30.45       34.21      2.54 o 
   8   1   6        2.00        4.20      1.86 o 
   9   1   6        0.04       -1.96      1.31 o 
  10   1   6        1.71        1.89      1.64 o 
  11   1   6        3.11        4.18      1.94 o 
 -14   2   6        2.15        1.06      1.34 o 
 -13   2   6       20.42       22.10      2.01 o 
 -12   2   6      105.22      111.56      3.67 o 
 -11   2   6       99.07       97.59      3.31 o 
 -10   2   6      172.55      152.86      4.11 o 
  -9   2   6      222.69      200.81      4.71 o 
  -8   2   6       40.64       37.85      1.99 o 
  -7   2   6       10.22        8.61      1.15 o 
  -6   2   6      326.10      358.49      7.90 o 
  -5   2   6      467.45      444.65      9.11 o 
  -4   2   6     1770.48     1790.36     26.39 o 
  -3   2   6      187.45      187.69      4.70 o 
  -2   2   6      184.49      186.25      7.09 o 
  -1   2   6      351.54      341.44     15.89 o 
   0   2   6      464.52      418.18      8.09 o 
   1   2   6      133.75      107.91      4.29 o 
   2   2   6       53.38       51.22      1.88 o 
   3   2   6       84.95       82.09      7.66 o 
   4   2   6      327.58      320.90      8.91 o 
   5   2   6       10.65       11.91      1.65 o 
   6   2   6       27.37       24.43      2.14 o 
   7   2   6       44.15       53.72      3.15 o 
   8   2   6      145.51      152.54      5.33 o 
   9   2   6        1.77        1.89      1.50 o 
  10   2   6       47.55       58.97      3.63 o 
 -14   3   6       21.96       20.28      3.51 o 
 -13   3   6       29.51       31.47      2.29 o 
 -12   3   6        2.52        3.62      1.24 o 
 -11   3   6        1.32        2.24      1.10 o 
 -10   3   6        5.43        5.27      1.18 o 
  -9   3   6       25.36       25.74      1.84 o 
  -8   3   6      278.35      293.40      5.91 o 
  -7   3   6      111.38      124.29      3.42 o 
  -6   3   6        2.93        0.95      1.08 o 
  -5   3   6       32.13       37.24      1.52 o 
  -4   3   6       55.23       60.97      3.30 o 
  -3   3   6        9.81        8.19      0.85 o 
  -2   3   6      154.40      170.51     12.29 o 
  -1   3   6        9.98       10.51      0.96 o 
   0   3   6        0.00        1.34      1.43 o 
   1   3   6       45.52       46.86      3.83 o 
   2   3   6      125.64      109.56      4.09 o 
   3   3   6      107.80      106.77      4.12 o 
   4   3   6      652.32      662.04     18.18 o 
   5   3   6        6.74       10.92      1.89 o 
   6   3   6        0.09       -0.27      1.11 o 
   7   3   6       38.54       33.05      2.55 o 
   8   3   6       24.95       31.15      4.39 o 
   9   3   6        9.82       15.49      2.22 o 
  10   3   6        0.08        0.05      1.74 o 
 -14   4   6        0.80       -1.56      1.57 o 
 -13   4   6       12.20       12.58      2.08 o 
 -12   4   6      119.28      126.79      4.02 o 
 -11   4   6       18.97       24.20      1.93 o 
 -10   4   6      194.39      189.53     12.10 o 
  -9   4   6      133.53      126.60      3.68 o 
  -8   4   6        3.24        3.44      1.05 o 
  -7   4   6        1.09        1.32      0.90 o 
  -6   4   6      530.21      514.54     31.25 o 
  -5   4   6      628.22      608.85     18.22 o 
  -4   4   6     1052.63     1045.04     35.72 o 
  -3   4   6      483.87      452.82     10.33 o 
  -2   4   6        3.31        4.82      0.63 o 
  -1   4   6       53.43       49.74      2.22 o 
   0   4   6      284.67      267.08      8.18 o 
   1   4   6      419.06      363.77     33.37 o 
   2   4   6      314.53      304.22     40.12 o 
   3   4   6      272.28      286.66     14.41 o 
   4   4   6        0.43        1.96      1.10 o 
   5   4   6        0.97        2.08      1.11 o 
   6   4   6       11.84       14.05      1.85 o 
   7   4   6       85.79       95.01      4.01 o 
   8   4   6      103.36      104.87      4.38 o 
   9   4   6       22.23       25.33      2.57 o 
  10   4   6        0.84        1.83      1.61 o 
 -13   5   6       10.13       10.87      2.87 o 
 -12   5   6        0.04        0.45      1.16 o 
 -11   5   6       16.35       17.80      3.43 o 
 -10   5   6        0.19        1.14      0.97 o 
  -9   5   6        0.05       -0.75      0.84 o 
  -8   5   6       43.52       52.33      2.35 o 
  -7   5   6      320.28      306.29      9.81 o 
  -6   5   6       11.66       12.74      1.16 o 
  -5   5   6       18.40       25.10      1.47 o 
  -4   5   6       60.31       61.05      4.26 o 
  -3   5   6      212.65      216.33      8.27 o 
  -2   5   6        1.65        1.25      0.55 o 
  -1   5   6       22.27       26.84      1.99 o 
   0   5   6       18.76       22.95      1.87 o 
   1   5   6      227.82      227.76     22.15 o 
   2   5   6       20.78       17.56      1.69 o 
   3   5   6      350.75      323.92     20.71 o 
   4   5   6      182.89      185.82      9.70 o 
   5   5   6        3.77        1.97      1.01 o 
   6   5   6       14.59       11.80      1.48 o 
   7   5   6       15.18       16.67      2.01 o 
   8   5   6       54.18       64.80      3.58 o 
   9   5   6       84.09      106.01      4.65 o 
  10   5   6        1.34        2.11      1.59 o 
 -13   6   6        0.24       -2.12      1.41 o 
 -12   6   6       30.17       32.05      2.86 o 
 -11   6   6       54.36       69.34      3.67 o 
 -10   6   6      102.04      108.62      7.57 o 
  -9   6   6       13.37       12.59      1.52 o 
  -8   6   6        0.94        0.48      0.89 o 
  -7   6   6       11.17       11.94      1.43 o 
  -6   6   6       61.14       63.91      2.25 o 
  -5   6   6      430.42      423.69     11.70 o 
  -4   6   6       20.32       16.21      1.25 o 
  -3   6   6       16.16       11.88      1.78 o 
  -2   6   6      332.78      344.49     11.75 o 
  -1   6   6        3.48        1.27      0.63 o 
   0   6   6       94.58       87.31      4.38 o 
   1   6   6      337.39      298.06     26.82 o 
   2   6   6      366.52      401.37     23.63 o 
   3   6   6       10.97        8.23      1.13 o 
   4   6   6       25.88       25.17      1.87 o 
   5   6   6      146.94      138.37      6.06 o 
   6   6   6        3.26        5.49      1.24 o 
   7   6   6      174.07      177.92      5.53 o 
   8   6   6       56.82       66.92      3.61 o 
   9   6   6       19.24       19.44      2.39 o 
 -13   7   6       25.06       30.25      4.21 o 
 -12   7   6        1.20        1.13      1.65 o 
 -11   7   6        1.88        1.36      1.33 o 
 -10   7   6       40.42       43.40      2.41 o 
  -9   7   6       66.79       63.73      2.72 o 
  -8   7   6        8.35       10.20      1.40 o 
  -7   7   6        8.51        6.72      1.27 o 
  -6   7   6      158.34      155.41      3.61 o 
  -5   7   6       94.45       96.04      3.88 o 
  -4   7   6       83.40       85.66      5.35 o 
  -3   7   6       33.30       34.01      1.68 o 
  -2   7   6       24.13       28.37      1.55 o 
  -1   7   6       36.93       42.53      5.32 o 
   0   7   6       61.51       52.22      5.32 o 
   1   7   6        0.06       -0.04      0.75 o 
   2   7   6       97.76       91.96      5.20 o 
   3   7   6      136.31      138.55      4.19 o 
   4   7   6      113.37      110.66      3.33 o 
   5   7   6        0.29       -1.24      0.82 o 
   6   7   6        0.72       -0.26      1.01 o 
   7   7   6        4.57        6.15      1.35 o 
   8   7   6       63.97       72.51      3.74 o 
   9   7   6       83.54      110.08      6.81 o 
 -12   8   6        0.60        1.90      2.03 o 
 -11   8   6       33.01       40.79      4.62 o 
 -10   8   6        0.54        0.44      1.33 o 
  -9   8   6       29.90       26.60      2.03 o 
  -8   8   6        2.89        2.17      1.55 o 
  -7   8   6        0.74       -0.14      0.96 o 
  -6   8   6       23.86       19.31      1.52 o 
  -5   8   6       31.38       30.41      1.79 o 
  -4   8   6        2.50        1.94      0.93 o 
  -3   8   6        2.68        2.27      0.92 o 
  -2   8   6       47.49       42.14      9.53 o 
  -1   8   6       72.35       51.94      7.72 o 
   0   8   6       37.58       32.69      3.54 o 
   1   8   6      177.94      165.59     12.08 o 
   2   8   6       36.32       36.31      2.35 o 
   3   8   6       18.72       15.56      1.20 o 
   4   8   6        0.31       -0.02      0.72 o 
   5   8   6        5.05        4.25      1.08 o 
   6   8   6       41.19       44.12      1.96 o 
   7   8   6      114.01      133.24      5.88 o 
   8   8   6       23.09       31.38      2.79 o 
   9   8   6        3.01        0.79      1.29 o 
 -12   9   6       25.02       27.07      4.00 o 
 -11   9   6        6.35        6.30      2.44 o 
 -10   9   6       50.80       47.21      6.17 o 
  -9   9   6        8.80       11.08      2.23 o 
  -8   9   6      228.01      224.47      5.40 o 
  -7   9   6       27.39       36.86      2.07 o 
  -6   9   6       36.05       44.20      2.13 o 
  -5   9   6       55.36       62.11      3.69 o 
  -4   9   6       14.45       15.44      2.49 o 
  -3   9   6        0.08       -0.83      1.02 o 
  -2   9   6       22.16       20.97      6.97 o 
  -1   9   6       21.13       23.22      6.35 o 
   0   9   6       68.62       65.02      7.02 o 
   1   9   6       60.54       57.39      7.72 o 
   2   9   6        7.30        7.59      3.02 o 
   3   9   6      150.61      154.11      3.93 o 
   4   9   6      110.56      108.77      4.52 o 
   5   9   6       26.24       25.61      2.26 o 
   6   9   6        0.89        0.86      1.00 o 
   7   9   6        0.41        0.73      1.30 o 
   8   9   6       15.51       14.46      1.74 o 
 -11  10   6        7.09       10.60      2.98 o 
 -10  10   6        0.39        2.40      2.13 o 
  -9  10   6       82.82       75.70      4.03 o 
  -8  10   6        0.86        1.38      1.78 o 
  -7  10   6       69.01       68.79      2.69 o 
  -6  10   6       55.29       60.19      3.18 o 
  -5  10   6        1.65       -0.24      0.95 o 
  -4  10   6        4.53        3.38      1.06 o 
  -3  10   6       23.09       19.77      2.47 o 
  -2  10   6        6.72        6.15      1.54 o 
  -1  10   6       19.63       17.87      2.46 o 
   0  10   6       28.76       32.33      2.49 o 
   1  10   6       51.51       54.32      3.03 o 
   2  10   6      101.48      101.53     16.50 o 
   3  10   6        2.02        1.18      1.43 o 
   4  10   6       22.31       22.12      2.31 o 
   5  10   6        3.41        1.54      1.49 o 
   6  10   6       46.22       56.21      3.27 o 
   7  10   6        5.86        5.81      2.11 o 
 -10  11   6       38.47       39.29      4.73 o 
  -9  11   6       41.57       42.01      4.43 o 
  -8  11   6       45.94       42.26      3.14 o 
  -7  11   6       26.45       35.05      5.16 o 
  -6  11   6       27.04       32.53      3.67 o 
  -5  11   6       10.03       14.00      2.42 o 
  -4  11   6       36.01       33.99     10.33 o 
  -3  11   6       58.97       59.40     12.49 o 
  -2  11   6       48.56       52.11      3.78 o 
  -1  11   6       20.97       28.11      2.41 o 
   0  11   6       75.86       75.82      4.39 o 
   1  11   6       85.10       73.43      8.54 o 
   2  11   6       11.88       13.07      2.00 o 
   3  11   6       43.31       44.62      9.28 o 
   4  11   6        1.72        1.81      1.39 o 
   5  11   6        1.87        2.80      1.44 o 
   6  11   6        0.51        1.56      1.62 o 
  -9  12   6        0.61        1.32      2.06 o 
  -8  12   6        7.49       13.70      3.28 o 
  -7  12   6        4.55        4.57      1.38 o 
  -6  12   6        4.62        5.82      1.49 o 
  -5  12   6       21.99       19.95      3.54 o 
  -4  12   6        2.62        2.22      1.86 o 
  -3  12   6       13.41       12.42      1.94 o 
  -2  12   6       15.27       11.63      1.89 o 
  -1  12   6       28.75       32.68      3.39 o 
   0  12   6        0.49       -0.37      1.42 o 
   1  12   6       17.12       21.91      2.44 o 
   2  12   6       88.59       88.76     19.22 o 
   3  12   6        4.48        8.27      4.13 o 
   4  12   6       12.66       13.96      2.71 o 
   5  12   6        0.59        1.49      1.84 o 
  -7  13   6       10.78       15.86      2.15 o 
  -6  13   6       15.67       18.28      6.07 o 
  -5  13   6        7.46       11.14      3.21 o 
  -4  13   6        0.32       -0.87      1.37 o 
  -3  13   6        9.65        8.47      1.92 o 
  -2  13   6       27.29       35.20      2.85 o 
  -1  13   6        0.25        0.96      1.56 o 
   0  13   6       22.55       26.92      2.67 o 
   1  13   6        2.77        1.13      1.76 o 
   2  13   6        4.35        5.19      2.13 o 
   3  13   6        2.08        1.35      1.79 o 
   4  13   6        2.29        1.43      1.95 o 
  -5  14   6        0.17        0.05      1.63 o 
  -4  14   6        0.01        2.82      2.14 o 
  -3  14   6        1.75        0.05      1.84 o 
  -2  14   6       19.43       14.58      2.94 o 
  -1  14   6        3.09        4.65      2.44 o 
   0  14   6       12.30       12.27      2.82 o 
   1  14   6       12.60       12.03      2.82 o 
   2  14   6        3.29        5.14      2.41 o 
 -13   1   7       43.92       44.86      2.59 o 
 -12   1   7        8.53        8.15      1.45 o 
 -11   1   7        4.76        1.23      1.99 o 
 -10   1   7      373.58      373.72      7.36 o 
  -9   1   7       23.87       25.93      2.46 o 
  -8   1   7      281.28      310.88      7.71 o 
  -7   1   7       53.75       53.00      2.83 o 
  -6   1   7      132.96      129.80      4.32 o 
  -5   1   7      464.71      451.92      9.52 o 
  -4   1   7      485.84      529.17     14.87 o 
  -3   1   7       75.58       67.71      2.75 o 
  -2   1   7      683.44      623.45     16.20 o 
  -1   1   7      452.06      420.28     17.39 o 
   0   1   7      263.16      239.78      4.55 o 
   1   1   7        0.90        0.65      0.58 o 
   2   1   7      577.17      547.48     19.71 o 
   3   1   7      179.63      181.34      8.11 o 
   4   1   7      793.15      763.99     23.00 o 
   5   1   7      467.21      475.85     10.14 o 
   6   1   7        0.02       -0.60      1.18 o 
   7   1   7       52.49       58.54      3.44 o 
   8   1   7       48.60       56.52      3.47 o 
   9   1   7       53.44       61.06      3.67 o 
 -14   2   7        2.17        1.46      1.86 o 
 -13   2   7        0.04       -0.71      1.03 o 
 -12   2   7        0.12        0.25      0.90 o 
 -11   2   7        0.26        0.89      0.96 o 
 -10   2   7       35.97       31.60      2.11 o 
  -9   2   7        0.29       -0.66      1.20 o 
  -8   2   7      164.39      156.98      5.09 o 
  -7   2   7       27.72       26.62      2.25 o 
  -6   2   7       20.53       19.09      2.76 o 
  -5   2   7       24.01       24.52      2.03 o 
  -4   2   7      190.60      192.22      6.11 o 
  -3   2   7        0.27        0.19      0.96 o 
  -2   2   7       32.20       36.58      3.93 o 
  -1   2   7        9.83        7.81      1.23 o 
   0   2   7       15.19       10.47      1.04 o 
   1   2   7       54.16       41.14      2.35 o 
   2   2   7      253.35      241.93      8.99 o 
   3   2   7        0.00        1.18      0.88 o 
   4   2   7       16.64       15.55      1.82 o 
   5   2   7       18.83       19.16      2.01 o 
   6   2   7        0.76       -1.54      1.03 o 
   7   2   7        5.26        8.44      1.77 o 
   8   2   7       72.16       84.49      5.33 o 
   9   2   7        0.86        0.49      1.55 o 
 -13   3   7       23.75       24.56      4.01 o 
 -12   3   7        0.80       -0.39      1.05 o 
 -11   3   7        8.61        8.23      1.43 o 
 -10   3   7      141.13      141.56      4.14 o 
  -9   3   7      109.06      124.11      3.75 o 
  -8   3   7      197.53      207.90      8.51 o 
  -7   3   7      183.44      187.44      5.43 o 
  -6   3   7       48.56       49.87      2.71 o 
  -5   3   7      476.39      476.38     18.90 o 
  -4   3   7       20.13       23.98      1.87 o 
  -3   3   7       12.35       12.00      1.06 o 
  -2   3   7      107.78      114.51      3.15 o 
  -1   3   7      385.48      379.13     14.34 o 
   0   3   7        6.12        9.77      1.35 o 
   1   3   7      142.43      137.37      6.96 o 
   2   3   7       37.49       38.98      2.77 o 
   3   3   7      139.06      140.81      9.57 o 
   4   3   7       32.49       41.27      2.54 o 
   5   3   7      128.39      130.03     10.52 o 
   6   3   7       39.34       41.56      4.05 o 
   7   3   7      142.57      160.20      8.93 o 
   8   3   7       39.82       41.94      3.00 o 
   9   3   7       36.61       52.16      3.52 o 
 -13   4   7       19.22       21.51      2.51 o 
 -12   4   7        9.92       11.79      1.74 o 
 -11   4   7       33.73       27.28      2.75 o 
 -10   4   7        5.15        4.66      1.29 o 
  -9   4   7       40.46       36.03      2.14 o 
  -8   4   7        8.54       15.27      1.98 o 
  -7   4   7      191.02      196.80      9.13 o 
  -6   4   7      701.45      690.75     40.30 o 
  -5   4   7       22.51       21.94      1.98 o 
  -4   4   7      187.76      204.57     10.03 o 
  -3   4   7      177.74      176.58      4.78 o 
  -2   4   7        8.04        8.82      0.82 o 
  -1   4   7       47.67       46.91      1.86 o 
   0   4   7       32.89       34.72      3.58 o 
   1   4   7       43.97       41.46      3.65 o 
   2   4   7      114.50      106.14      8.28 o 
   3   4   7        2.18        1.38      0.87 o 
   4   4   7       25.71       22.22      1.63 o 
   5   4   7        1.07       -0.28      2.20 o 
   6   4   7       30.27       31.28      2.49 o 
   7   4   7        1.36        3.66      2.15 o 
   8   4   7       31.24       34.10      3.67 o 
   9   4   7        0.00        0.90      1.67 o 
 -13   5   7       43.16       45.58      4.74 o 
 -12   5   7        4.52        6.61      1.45 o 
 -11   5   7        5.06        6.42      1.34 o 
 -10   5   7       39.47       38.10      2.30 o 
  -9   5   7       70.31       75.25      2.95 o 
  -8   5   7       25.44       30.75      2.86 o 
  -7   5   7      148.30      143.86      9.91 o 
  -6   5   7        6.77        3.53      1.59 o 
  -5   5   7       10.47        5.65      1.00 o 
  -4   5   7       19.97       18.78      1.31 o 
  -3   5   7       49.87       50.76      3.51 o 
  -2   5   7       73.64       88.55      2.35 o 
  -1   5   7       30.15       35.52      1.63 o 
   0   5   7       28.01       25.79      2.50 o 
   1   5   7       45.83       46.31      2.43 o 
   2   5   7        0.36       -0.05      0.82 o 
   3   5   7        8.42        9.10      1.55 o 
   4   5   7      114.38      102.01      6.96 o 
   5   5   7       15.45       14.26      2.61 o 
   6   5   7        1.82        3.93      1.44 o 
   7   5   7       67.87       68.70      8.14 o 
   8   5   7       31.50       38.84      3.00 o 
   9   5   7       10.92       12.69      2.18 o 
 -13   6   7       13.93       18.19      3.46 o 
 -12   6   7       40.73       34.85      4.09 o 
 -11   6   7       18.74       19.16      1.90 o 
 -10   6   7       19.25       21.68      1.94 o 
  -9   6   7        8.32        6.37      1.34 o 
  -8   6   7        0.14        1.68      1.37 o 
  -7   6   7       22.37       21.33      2.75 o 
  -6   6   7      501.69      504.55     42.00 o 
  -5   6   7      131.14      132.04      3.27 o 
  -4   6   7       46.44       48.19      4.27 o 
  -3   6   7      174.47      176.79      7.02 o 
  -2   6   7        8.14        8.48      1.33 o 
  -1   6   7      154.19      145.10     15.19 o 
   0   6   7      122.86      121.04      6.44 o 
   1   6   7       27.61       24.34      1.55 o 
   2   6   7       14.02       14.57      1.33 o 
   3   6   7        0.09       -0.05      0.82 o 
   4   6   7       49.74       50.33      2.32 o 
   5   6   7        5.00        4.47      1.26 o 
   6   6   7       38.66       36.25      2.62 o 
   7   6   7        0.21        0.56      1.56 o 
   8   6   7        2.37        2.62      1.72 o 
 -12   7   7        3.85        3.41      2.03 o 
 -11   7   7        6.16        6.61      1.46 o 
 -10   7   7        3.40        2.09      1.16 o 
  -9   7   7      114.32      125.96      3.96 o 
  -8   7   7      150.14      167.42     12.14 o 
  -7   7   7       30.39       29.63      2.46 o 
  -6   7   7        0.53        1.33      1.32 o 
  -5   7   7        0.97       -1.57      1.05 o 
  -4   7   7       20.34       18.51      1.46 o 
  -3   7   7      150.53      144.17      9.24 o 
  -2   7   7      164.20      158.74     19.27 o 
  -1   7   7       28.61       36.29      7.02 o 
   0   7   7        5.51        4.04      1.28 o 
   1   7   7       19.26       21.39      5.96 o 
   2   7   7        1.89        6.48      1.11 o 
   3   7   7       78.90       82.55      5.25 o 
   4   7   7      116.52      113.57      8.77 o 
   5   7   7        6.30        4.67      1.44 o 
   6   7   7        0.76        1.46      1.19 o 
   7   7   7        1.13        3.69      1.46 o 
   8   7   7       10.87       11.54      2.02 o 
 -11   8   7        9.84       10.62      2.84 o 
 -10   8   7        2.94        4.04      1.58 o 
  -9   8   7       34.20       38.25      3.01 o 
  -8   8   7       33.51       35.64      4.03 o 
  -7   8   7        5.08        4.87      1.64 o 
  -6   8   7       81.72       87.19      3.02 o 
  -5   8   7       81.38       86.94      2.78 o 
  -4   8   7       35.77       36.37      2.41 o 
  -3   8   7       28.01       25.11      4.73 o 
  -2   8   7        7.97        8.19      1.54 o 
  -1   8   7      215.37      187.13     34.60 o 
   0   8   7      251.80      210.82     58.68 o 
   1   8   7       59.65       54.49      3.34 o 
   2   8   7       11.85        7.92      1.61 o 
   3   8   7        3.78        3.26      1.05 o 
   4   8   7        2.27        0.51      0.81 o 
   5   8   7       12.91       10.74      1.28 o 
   6   8   7       29.77       31.18      2.04 o 
   7   8   7        0.56        0.03      1.14 o 
 -11   9   7       20.15       23.23      3.73 o 
 -10   9   7        1.45       -0.27      1.30 o 
  -9   9   7       63.87       83.44      7.52 o 
  -8   9   7      155.01      166.65      9.99 o 
  -7   9   7       29.10       34.89      3.21 o 
  -6   9   7        2.36        3.12      1.08 o 
  -5   9   7        3.13        6.53      1.93 o 
  -4   9   7       46.13       48.47      4.90 o 
  -3   9   7       10.53        8.14      2.68 o 
  -2   9   7      117.80      106.38      6.05 o 
  -1   9   7       21.42       24.81      7.69 o 
   0   9   7       64.59       63.82      3.13 o 
   1   9   7       22.92       26.94      3.48 o 
   2   9   7        0.06       -0.07      1.34 o 
   3   9   7       14.65       16.36      1.56 o 
   4   9   7        0.92        0.07      1.15 o 
   5   9   7        1.25        0.36      1.07 o 
   6   9   7        3.07        2.92      1.27 o 
   7   9   7        2.08        4.19      1.56 o 
  -9  10   7        4.88       11.56      2.18 o 
  -8  10   7        0.07       -1.89      1.47 o 
  -7  10   7        2.92        2.92      1.65 o 
  -6  10   7       14.32       14.40      1.57 o 
  -5  10   7        7.81        8.99      2.00 o 
  -4  10   7        0.14       -0.21      1.18 o 
  -3  10   7        1.20        0.96      1.99 o 
  -2  10   7       43.62       39.12      8.67 o 
  -1  10   7      111.04      122.48      4.42 o 
   0  10   7       69.69       68.13      6.46 o 
   1  10   7        1.81        1.83      1.33 o 
   2  10   7        8.90        8.54      2.09 o 
   3  10   7        1.04       -1.22      0.94 o 
   4  10   7        0.14       -0.93      1.64 o 
   5  10   7       43.60       44.39      4.00 o 
   6  10   7       10.76       15.74      2.82 o 
  -8  11   7       10.34        9.71      2.13 o 
  -7  11   7        2.73        3.46      1.75 o 
  -6  11   7       35.78       42.29      2.75 o 
  -5  11   7       24.85       24.54      2.29 o 
  -4  11   7        2.21        2.22      1.38 o 
  -3  11   7       33.85       33.41      9.62 o 
  -2  11   7        2.83        5.16      1.98 o 
  -1  11   7        0.31        1.95      1.68 o 
   0  11   7        4.16        1.35      2.71 o 
   1  11   7        2.79        3.77      1.62 o 
   2  11   7        0.13       -0.91      1.31 o 
   3  11   7        3.67        1.97      1.44 o 
   4  11   7        0.02        2.16      1.82 o 
   5  11   7        0.22        0.52      1.62 o 
  -7  12   7       42.91       43.45      4.63 o 
  -6  12   7       23.37       21.98      3.83 o 
  -5  12   7        1.73        3.19      1.60 o 
  -4  12   7        4.40        5.82      1.71 o 
  -3  12   7        2.87        4.41      1.56 o 
  -2  12   7        5.74        6.51      1.78 o 
  -1  12   7       15.20       14.99      2.13 o 
   0  12   7       73.35       64.89      9.75 o 
   1  12   7        3.82        9.32      2.55 o 
   2  12   7        0.95        2.73      1.87 o 
   3  12   7        0.16        1.78      1.86 o 
  -6  13   7        1.74        3.22      2.08 o 
  -5  13   7        0.30        2.86      2.09 o 
  -4  13   7        4.15        6.79      2.32 o 
  -3  13   7        8.71       11.97      2.71 o 
  -2  13   7        0.82        1.25      1.78 o 
  -1  13   7        5.52        1.68      2.00 o 
   0  13   7        0.11        2.76      2.11 o 
   1  13   7        9.56        8.19      2.52 o 
 -12   0   8       47.31       50.37      4.89 o 
 -11   0   8       57.63       71.41      5.55 o 
 -10   0   8        1.68       -0.97      1.81 o 
  -9   0   8        5.69        3.84      2.22 o 
  -8   0   8      221.55      259.51     10.05 o 
  -7   0   8       15.26       15.96      2.90 o 
  -6   0   8        1.23       -1.02      1.60 o 
  -5   0   8      239.90      245.07      9.16 o 
  -3   0   8        0.74        2.32      1.68 o 
  -2   0   8       94.68       98.67      4.59 o 
  -1   0   8      207.96      202.28      7.05 o 
   0   0   8        0.35        0.72      1.71 o 
   1   0   8      595.38      503.54      9.80 o 
   2   0   8      253.38      228.87      8.36 o 
   3   0   8       18.39       20.19      2.67 o 
   4   0   8      135.40      131.29      6.32 o 
   5   0   8        8.23       11.49      2.43 o 
   6   0   8       54.72       60.03      4.73 o 
   7   0   8        1.60        0.51      1.87 o 
   8   0   8       11.95       17.96      3.54 o 
 -12   1   8       21.15       26.06      2.77 o 
 -11   1   8        8.93        8.61      1.98 o 
 -10   1   8       57.71       63.04      3.52 o 
  -9   1   8       72.33       71.90      3.67 o 
  -8   1   8        1.97        1.89      2.11 o 
  -7   1   8       53.74       48.79      4.50 o 
  -6   1   8       23.07       22.46      2.20 o 
  -5   1   8       73.07       80.98      4.95 o 
  -4   1   8      335.03      360.56      7.98 o 
  -3   1   8       55.46       52.50      3.59 o 
  -2   1   8       22.54       18.94      1.70 o 
  -1   1   8        1.33        2.23      0.86 o 
   0   1   8        2.19        1.00      0.74 o 
   1   1   8        4.26        2.13      0.89 o 
   2   1   8       34.37       26.85      2.19 o 
   3   1   8        7.58        7.09      1.45 o 
   4   1   8        6.53        4.78      1.33 o 
   5   1   8        5.67        5.64      1.44 o 
   6   1   8        1.95        0.37      2.36 o 
   7   1   8        5.76        6.74      1.80 o 
   8   1   8        8.16       10.93      2.12 o 
 -13   2   8       21.73       21.30      3.40 o 
 -12   2   8       91.71       99.70      7.68 o 
 -11   2   8       71.50       75.72      3.98 o 
 -10   2   8        0.24       -1.36      1.28 o 
  -9   2   8       20.64       14.07      2.12 o 
  -8   2   8      141.26      155.79      5.28 o 
  -7   2   8        1.25        1.51      1.79 o 
  -6   2   8      173.65      183.55      5.38 o 
  -5   2   8      487.28      456.26     27.41 o 
  -4   2   8      254.40      243.73      8.12 o 
  -3   2   8       51.58       49.86      7.16 o 
  -2   2   8      319.85      289.80      9.36 o 
  -1   2   8        6.35        7.71      1.06 o 
   0   2   8       94.63       79.38      3.69 o 
   1   2   8      244.84      203.80     13.71 o 
   2   2   8        9.55       11.53      1.29 o 
   3   2   8      111.93      102.98     10.50 o 
   4   2   8      146.56      130.84      5.22 o 
   5   2   8       54.25       54.74      3.03 o 
   6   2   8       10.50        9.53      1.96 o 
   7   2   8       13.22       10.19      1.96 o 
   8   2   8        0.50        2.22      1.55 o 
 -13   3   8        2.82        4.74      2.24 o 
 -12   3   8        0.12        0.49      1.22 o 
 -11   3   8        1.08        2.76      2.29 o 
 -10   3   8       89.29      104.31      6.41 o 
  -9   3   8        8.81        8.76      1.81 o 
  -8   3   8        2.34        2.29      2.23 o 
  -7   3   8       45.60       40.27      5.24 o 
  -6   3   8      141.09      136.40      7.00 o 
  -5   3   8        9.43        9.73      1.68 o 
  -4   3   8      273.31      265.65     12.20 o 
  -3   3   8      216.13      220.80      7.02 o 
  -2   3   8       61.31       63.62      4.12 o 
  -1   3   8       54.08       49.62      4.05 o 
   0   3   8        8.17        6.38      1.29 o 
   1   3   8        0.08        0.94      2.80 o 
   2   3   8      183.96      153.11     11.22 o 
   3   3   8       72.79       64.97      6.08 o 
   4   3   8       11.52       15.42      1.88 o 
   5   3   8       24.26       28.41      2.35 o 
   6   3   8        2.82        4.03      1.52 o 
   7   3   8        7.61       10.93      2.03 o 
   8   3   8        6.76        6.83      1.94 o 
 -13   4   8       46.86       49.86      4.92 o 
 -12   4   8       57.63       71.25      3.98 o 
 -11   4   8       49.79       55.00      3.47 o 
 -10   4   8        0.00        0.97      1.39 o 
  -9   4   8       48.46       60.10      5.13 o 
  -8   4   8      104.68      114.12      7.89 o 
  -7   4   8       30.98       35.10      3.36 o 
  -6   4   8       90.58      102.85      4.84 o 
  -5   4   8      217.20      227.98      9.68 o 
  -4   4   8       34.94       34.47      1.70 o 
  -3   4   8      118.16      122.39      2.90 o 
  -2   4   8      353.67      376.24     16.31 o 
  -1   4   8       29.07       23.75      2.09 o 
   0   4   8      272.06      248.13     26.74 o 
   1   4   8      120.11       84.79      9.77 o 
   2   4   8        0.01        1.33      0.96 o 
   3   4   8      168.57      164.77     11.36 o 
   4   4   8      193.64      210.80     17.70 o 
   5   4   8       39.59       37.40      2.65 o 
   6   4   8       83.86       91.65      4.23 o 
   7   4   8       32.92       37.76      4.75 o 
   8   4   8        2.38        0.28      2.21 o 
 -12   5   8        1.92        3.09      2.55 o 
 -11   5   8        0.03       -0.92      1.41 o 
 -10   5   8       29.71       29.44      3.02 o 
  -9   5   8       89.83       89.46      4.07 o 
  -8   5   8        3.87        2.83      1.51 o 
  -7   5   8       11.49       12.78      1.89 o 
  -6   5   8       87.04       88.12      3.69 o 
  -5   5   8       10.46        8.31      1.61 o 
  -4   5   8        6.72        9.26      1.13 o 
  -3   5   8       36.70       41.86      2.95 o 
  -2   5   8      202.30      192.91     16.83 o 
  -1   5   8        6.74        6.75      1.48 o 
   0   5   8       36.70       34.46      7.16 o 
   1   5   8        4.36        2.85      1.34 o 
   2   5   8       54.37       45.50      3.93 o 
   3   5   8       28.83       25.95      1.77 o 
   4   5   8        3.08        3.52      1.30 o 
   5   5   8        4.52        3.31      1.39 o 
   6   5   8        0.18       -0.17      1.32 o 
   7   5   8        5.43        9.25      1.93 o 
 -12   6   8        2.51        3.19      2.24 o 
 -11   6   8       10.20       13.14      3.06 o 
 -10   6   8        9.81       11.26      2.11 o 
  -9   6   8       68.90       74.21      5.22 o 
  -8   6   8       25.02       29.22      2.65 o 
  -7   6   8      119.68      126.58      9.71 o 
  -6   6   8       11.67       19.17      2.15 o 
  -5   6   8       24.87       29.53      2.37 o 
  -4   6   8        8.21        8.84      1.16 o 
  -3   6   8       24.52       23.67      1.96 o 
  -2   6   8       56.90       58.53      5.52 o 
  -1   6   8      269.49      256.21     21.46 o 
   0   6   8      170.08      155.04     20.76 o 
   1   6   8      105.16       95.34     18.84 o 
   2   6   8       11.73       10.16      1.30 o 
   3   6   8        7.00        8.06      1.27 o 
   4   6   8       41.31       40.81      3.86 o 
   5   6   8       19.63       24.82      4.34 o 
   6   6   8       18.51       16.32      2.09 o 
   7   6   8       14.52       21.84      2.44 o 
 -11   7   8        6.59        8.68      2.79 o 
 -10   7   8       36.63       40.54      3.05 o 
  -9   7   8        4.09        2.78      1.67 o 
  -8   7   8       19.90       24.31      2.58 o 
  -7   7   8        5.98        5.24      1.68 o 
  -6   7   8        0.03       -0.25      1.21 o 
  -5   7   8       17.58       18.05      1.60 o 
  -4   7   8      139.32      152.17     13.77 o 
  -3   7   8       56.66       57.27      4.29 o 
  -2   7   8       75.56       67.38      5.07 o 
  -1   7   8       21.13       18.01      1.86 o 
   0   7   8       19.70       19.93      3.12 o 
   1   7   8        4.44        3.81      1.93 o 
   2   7   8       34.40       35.74      2.99 o 
   3   7   8        9.73        9.61      1.17 o 
   4   7   8        7.42        6.67      1.34 o 
   5   7   8        2.10        2.25      1.35 o 
   6   7   8        0.68        0.94      1.44 o 
 -10   8   8        0.63        0.70      2.17 o 
  -9   8   8       18.07       17.83      2.45 o 
  -8   8   8        0.36        0.46      1.39 o 
  -7   8   8        5.23        6.50      1.80 o 
  -6   8   8       26.34       39.77      2.87 o 
  -5   8   8        9.31       12.88      2.04 o 
  -4   8   8       24.96       29.21      3.81 o 
  -3   8   8       15.66       17.86      2.21 o 
  -2   8   8       39.14       41.50      4.46 o 
  -1   8   8       11.14       11.33      1.73 o 
   0   8   8       19.50       15.90      1.90 o 
   1   8   8        1.39        0.05      1.17 o 
   2   8   8       53.15       48.40      5.20 o 
   3   8   8        3.11        0.35      0.99 o 
   4   8   8        0.17       -1.00      0.97 o 
   5   8   8       23.13       20.76      2.63 o 
   6   8   8        6.57        8.09      1.43 o 
  -9   9   8       71.39       78.20      4.13 o 
  -8   9   8        0.08       -0.41      1.48 o 
  -7   9   8       13.27       12.87      4.07 o 
  -6   9   8       28.06       26.13      2.57 o 
  -5   9   8       29.48       28.29      4.10 o 
  -4   9   8      131.70      134.63      4.49 o 
  -3   9   8       45.56       44.15      3.95 o 
  -2   9   8        0.16        0.98      1.73 o 
  -1   9   8        0.02       -1.07      1.13 o 
   0   9   8        8.19        4.42      1.55 o 
   1   9   8        2.61        1.12      1.39 o 
   2   9   8       58.54       61.38      3.71 o 
   3   9   8        3.95        4.08      1.18 o 
   4   9   8        0.77        0.17      1.88 o 
   5   9   8        0.09       -0.50      1.82 o 
  -8  10   8        0.90       -0.26      1.60 o 
  -7  10   8        3.89        4.85      1.80 o 
  -6  10   8       13.65       18.27      3.36 o 
  -5  10   8        5.77        6.95      1.67 o 
  -4  10   8       16.17       12.88      2.83 o 
  -3  10   8        0.08       -3.03      2.02 o 
  -2  10   8        1.35        1.44      1.31 o 
  -1  10   8        7.85       15.23      2.04 o 
   0  10   8       11.93       13.44      2.81 o 
   1  10   8        4.18        5.76      1.66 o 
   2  10   8       11.87        8.11      1.41 o 
   3  10   8        2.95        3.29      1.34 o 
   4  10   8        3.61        3.60      2.06 o 
  -5  11   8        0.05        0.81      1.62 o 
  -4  11   8       53.52       51.85      7.11 o 
  -3  11   8        6.34        3.17      2.57 o 
  -2  11   8        4.04        5.67      1.75 o 
  -1  11   8        1.13        0.24      1.68 o 
   0  11   8        2.14        1.22      1.59 o 
   1  11   8        3.67        4.28      2.06 o 
   2  11   8       12.74       20.44      3.08 o 
   3  11   8       15.06       26.23      3.44 o 
  -5  12   8        5.79        4.60      1.97 o 
  -4  12   8        2.01       -1.25      1.62 o 
  -3  12   8        4.63        0.54      1.65 o 
  -2  12   8        0.03       -0.30      1.81 o 
  -1  12   8       27.15       43.01      4.06 o 
   0  12   8        4.13        7.16      2.54 o 
   1  12   8        1.95        2.63      1.98 o 
 -11   1   9        4.24        3.76      1.84 o 
 -10   1   9       68.11       66.89      3.82 o 
  -9   1   9       59.90       64.01      3.64 o 
  -8   1   9       32.03       31.74      2.88 o 
  -7   1   9       12.64       19.20      3.14 o 
  -6   1   9      575.18      647.58     18.87 o 
  -5   1   9      656.01      691.59     39.77 o 
  -4   1   9       86.50       86.85      4.79 o 
  -3   1   9       61.03       54.96      2.61 o 
  -2   1   9        8.36        6.28      1.35 o 
  -1   1   9       12.63       11.04      1.54 o 
   0   1   9      394.18      336.96      8.21 o 
   1   1   9      102.76       90.45      3.58 o 
   2   1   9        9.34        7.18      1.39 o 
   3   1   9       85.95       80.92      6.32 o 
   4   1   9       57.88       52.94      3.02 o 
   5   1   9        7.07       10.15      1.80 o 
   6   1   9       18.32       19.53      2.33 o 
   7   1   9       92.79      102.95      5.01 o 
 -11   2   9       37.94       40.23      4.57 o 
 -10   2   9       20.79       31.75      4.27 o 
  -9   2   9       14.92       15.73      3.35 o 
  -8   2   9       22.22       20.53      3.16 o 
  -7   2   9        0.00       -1.03      1.87 o 
  -6   2   9        0.00        1.65      1.36 o 
  -5   2   9      101.85      101.71      7.67 o 
  -4   2   9       76.59       72.34      5.59 o 
  -3   2   9      105.56       84.25      4.73 o 
  -2   2   9       63.68       60.28      2.25 o 
  -1   2   9       33.53       32.31      2.15 o 
   0   2   9       86.64       70.24      2.49 o 
   1   2   9        0.26       -0.09      0.92 o 
   2   2   9        7.48        4.62      1.52 o 
   3   2   9        1.59        3.60      1.26 o 
   4   2   9        0.29        0.09      2.77 o 
   5   2   9        1.87        1.25      1.25 o 
   6   2   9       34.51       37.13      4.51 o 
   7   2   9        1.48        2.95      1.76 o 
 -10   3   9       17.58       21.16      3.68 o 
  -9   3   9      118.18      113.45      4.67 o 
  -8   3   9        1.13        1.30      1.38 o 
  -7   3   9        0.90        1.88      1.41 o 
  -6   3   9      108.30      106.52      4.12 o 
  -5   3   9      101.24       98.71      6.47 o 
  -4   3   9        7.82        8.19      1.70 o 
  -3   3   9      136.29      137.47     15.39 o 
  -2   3   9        6.08        2.92      1.73 o 
  -1   3   9        1.51        1.54      1.16 o 
   0   3   9      353.27      314.60     37.36 o 
   1   3   9       19.54       20.20      1.58 o 
   2   3   9       27.83       29.43      3.36 o 
   3   3   9       55.40       51.60      5.11 o 
   4   3   9        6.07        3.83      1.44 o 
   5   3   9        2.03        1.32      1.29 o 
   6   3   9        0.03        0.46      1.41 o 
 -10   4   9        0.50        1.95      1.58 o 
  -9   4   9       41.24       35.58      2.89 o 
  -8   4   9        0.01       -0.49      1.31 o 
  -7   4   9        6.30       13.56      2.06 o 
  -6   4   9       10.64       10.60      1.81 o 
  -5   4   9        0.05        0.40      1.26 o 
  -4   4   9       14.26       15.27      1.95 o 
  -3   4   9       21.39       16.17      2.17 o 
  -2   4   9       17.14       20.04      1.49 o 
  -1   4   9      106.43       99.80      8.35 o 
   0   4   9        1.17        0.31      1.48 o 
   1   4   9        2.89        2.92      1.64 o 
   2   4   9        3.79        1.48      0.99 o 
   3   4   9        2.80        3.02      1.28 o 
   4   4   9       26.87       27.08      5.04 o 
   5   4   9       13.62       14.44      2.09 o 
   6   4   9        2.75        2.29      1.55 o 
 -10   5   9       19.44       21.70      2.55 o 
  -9   5   9       28.74       32.85      2.84 o 
  -8   5   9      129.17      138.57     13.65 o 
  -7   5   9        0.13       -0.20      1.31 o 
  -6   5   9       50.16       55.15      3.68 o 
  -5   5   9       59.18       60.80      6.45 o 
  -4   5   9       62.28       62.53      3.14 o 
  -3   5   9        0.13       -1.36      0.91 o 
  -2   5   9       27.09       21.52      3.22 o 
  -1   5   9       13.08       11.46      1.64 o 
   0   5   9        5.90        5.81      1.53 o 
   1   5   9       13.24        9.92      2.61 o 
   2   5   9        1.45        1.73      1.17 o 
   3   5   9       16.88       23.09      3.06 o 
   4   5   9        0.00       -0.90      1.14 o 
   5   5   9        0.19        0.54      1.40 o 
   6   5   9       23.26       24.94      2.49 o 
  -9   6   9        0.84       -0.13      1.41 o 
  -8   6   9       21.25       28.40      4.78 o 
  -7   6   9        0.38        0.63      1.40 o 
  -6   6   9        4.57        5.20      1.63 o 
  -5   6   9        3.40        3.91      1.53 o 
  -4   6   9       21.02       26.09      3.46 o 
  -3   6   9       10.49       13.52      1.69 o 
  -2   6   9       44.61       52.14      2.97 o 
  -1   6   9      195.98      175.53     25.83 o 
   0   6   9       29.52       28.59      6.14 o 
   1   6   9        8.52        5.89      1.46 o 
   2   6   9       45.41       44.60      6.16 o 
   3   6   9        6.52        4.70      1.70 o 
   4   6   9       84.80       87.66     14.36 o 
   5   6   9       12.61       14.43      2.05 o 
  -9   7   9       10.76       15.06      3.40 o 
  -8   7   9       27.50       28.66      2.82 o 
  -7   7   9        0.81       -0.79      1.39 o 
  -6   7   9       44.87       62.80      6.16 o 
  -5   7   9        7.18        6.25      2.55 o 
  -4   7   9       66.53       76.84      6.81 o 
  -3   7   9        1.31        0.15      1.16 o 
  -2   7   9       47.00       46.38      7.04 o 
  -1   7   9        2.83        0.56      1.09 o 
   0   7   9        5.47        6.07      1.61 o 
   1   7   9       25.14       21.37      5.02 o 
   2   7   9       10.57       10.74      1.43 o 
   3   7   9        3.92        1.44      1.11 o 
   4   7   9        1.04        3.83      1.41 o 
   5   7   9        1.74        1.09      1.47 o 
  -8   8   9       38.83       52.97      4.98 o 
  -7   8   9        7.26        9.11      1.99 o 
  -6   8   9       10.90       11.28      2.94 o 
  -5   8   9        1.05        2.55      2.30 o 
  -4   8   9        1.59        0.66      1.25 o 
  -3   8   9        7.99        7.12      1.84 o 
  -2   8   9       19.77       19.77      2.40 o 
  -1   8   9       57.25       51.14     11.10 o 
   0   8   9        3.59        2.79      1.39 o 
   1   8   9        0.28        0.66      1.29 o 
   2   8   9       16.75       15.29      1.95 o 
   3   8   9        9.59        9.54      1.49 o 
   4   8   9       46.93       46.10      2.91 o 
  -8   9   9        0.68        1.19      2.33 o 
  -5   9   9        0.01       -1.21      2.11 o 
  -4   9   9        5.92        9.21      1.94 o 
  -3   9   9       30.00       30.18      5.34 o 
  -2   9   9        0.07       -0.79      1.22 o 
  -1   9   9        4.84        4.76      1.57 o 
   0   9   9        5.52        4.79      1.55 o 
   1   9   9       38.85       43.97      3.92 o 
   2   9   9       25.77       23.12      4.69 o 
   3   9   9        0.30       -0.33      1.17 o 
  -4  10   9        7.27        4.51      2.06 o 
  -3  10   9        2.00        1.78      1.75 o 
  -2  10   9       12.01       14.38      2.70 o 
  -1  10   9       12.40       12.92      2.51 o 
   0  10   9       11.13       11.52      2.62 o 
   1  10   9        0.82        6.63      2.27 o 
  -4  11   9        0.45       -1.36      1.62 o 
  -3  11   9        0.89        0.10      1.76 o 
  -2  11   9        0.53        1.60      1.98 o 
  -1  11   9        1.24       -2.52      1.68 o 
  -9   0  10       47.18       65.70      5.46 o 
  -5   0  10      132.03      132.94      6.22 o 
  -4   0  10        0.39        0.32      1.62 o 
  -3   0  10       11.16        8.98      2.14 o 
  -2   0  10        0.05       -0.02      1.59 o 
  -1   0  10        7.50        8.41      2.08 o 
   0   0  10        3.39        3.86      1.75 o 
   1   0  10        1.82        0.94      1.67 o 
   2   0  10       87.57       82.95      5.22 o 
   3   0  10       98.42       92.72      5.47 o 
   4   0  10        6.40        6.71      2.30 o 
   5   0  10       13.38       13.09      2.89 o 
  -9   1  10        8.97        6.86      2.82 o 
  -8   1  10        0.35        0.11      1.48 o 
  -7   1  10        9.72        8.97      1.90 o 
  -6   1  10        8.65        7.00      2.43 o 
  -5   1  10        5.19        1.76      1.62 o 
  -4   1  10        2.62        0.44      1.27 o 
  -3   1  10        5.57        3.26      1.30 o 
  -2   1  10       10.82        8.17      1.35 o 
  -1   1  10       33.64       29.54      1.91 o 
   0   1  10        1.79        0.61      1.06 o 
   1   1  10        6.41        3.05      1.19 o 
   2   1  10       15.72       17.58      1.99 o 
   3   1  10        0.00        0.72      1.28 o 
   4   1  10        0.46       -0.56      1.13 o 
   5   1  10       17.82       17.29      2.21 o 
  -9   2  10       88.31      105.61      7.17 o 
  -8   2  10       18.75       19.95      3.00 o 
  -7   2  10        9.05       10.10      1.98 o 
  -6   2  10        0.03       -0.36      1.29 o 
  -5   2  10        1.18       -0.16      1.81 o 
  -4   2  10        5.10        3.44      2.50 o 
  -3   2  10       69.67       68.49      2.50 o 
  -2   2  10        1.19        1.67      1.19 o 
  -1   2  10       32.89       30.97      2.27 o 
   0   2  10        1.35        0.16      1.01 o 
   1   2  10       21.27       16.37      2.41 o 
   2   2  10       41.66       40.84      3.87 o 
   3   2  10       93.00       92.70      4.01 o 
   4   2  10       38.33       35.48      4.63 o 
   5   2  10       10.93        9.35      1.86 o 
  -9   3  10        3.13        4.21      2.57 o 
  -8   3  10       16.42       18.28      2.38 o 
  -7   3  10       11.38       10.75      1.90 o 
  -6   3  10       16.38       16.91      2.55 o 
  -5   3  10       68.40       63.50      8.62 o 
  -4   3  10        0.91        0.81      1.86 o 
  -3   3  10        2.23        2.81      1.75 o 
  -2   3  10       76.67       69.28      4.43 o 
  -1   3  10       52.29       53.64      4.82 o 
   0   3  10       24.48       21.79      7.10 o 
   1   3  10       12.19        8.15      1.51 o 
   2   3  10       18.06       17.40      1.96 o 
   3   3  10        9.53       12.25      1.86 o 
   4   3  10        2.12        4.93      1.51 o 
  -9   4  10       68.63       89.22      6.43 o 
  -8   4  10       66.28       74.26      3.91 o 
  -7   4  10        0.02       -0.76      1.63 o 
  -6   4  10        0.03        1.11      1.40 o 
  -5   4  10       13.66       13.05      1.97 o 
  -4   4  10       64.04       67.52      4.68 o 
  -3   4  10       85.07       86.57      5.21 o 
  -2   4  10      129.34      148.21     20.88 o 
  -1   4  10       37.90       41.89      7.05 o 
   0   4  10        7.69        4.27      1.11 o 
   1   4  10        2.25        4.24      1.35 o 
   2   4  10       30.26       32.38      5.76 o 
   3   4  10       62.18       70.49      6.81 o 
   4   4  10       58.51       60.09     11.92 o 
  -8   5  10       12.97       22.74      3.73 o 
  -7   5  10        1.14        2.04      1.54 o 
  -6   5  10       25.62       27.20      2.53 o 
  -5   5  10      203.79      187.15      8.16 o 
  -4   5  10       27.57       29.55      3.65 o 
  -3   5  10       63.99       65.19      4.78 o 
  -2   5  10       59.45       53.90      6.71 o 
  -1   5  10        0.07        0.56      1.21 o 
   0   5  10        7.82        7.32      2.48 o 
   1   5  10       18.38       17.02      2.32 o 
   2   5  10        2.27        1.11      1.12 o 
   3   5  10        1.74        1.27      1.34 o 
   4   5  10        0.05        0.99      1.59 o 
  -8   6  10       24.29       30.21      4.16 o 
  -7   6  10        0.39        3.49      2.25 o 
  -6   6  10        0.61        1.10      1.49 o 
  -5   6  10       12.86       14.60      3.11 o 
  -4   6  10       67.88       63.49      4.94 o 
  -3   6  10        8.57        3.92      2.51 o 
  -2   6  10       76.40       86.11     11.77 o 
  -1   6  10        4.24        4.59      3.28 o 
   0   6  10        3.58        3.77      1.46 o 
   1   6  10        1.61        1.85      1.03 o 
   2   6  10       25.05       22.06      2.90 o 
   3   6  10       18.68       22.43      7.70 o 
  -7   7  10        1.30        2.17      2.41 o 
  -5   7  10       34.41       31.44      3.95 o 
  -4   7  10       14.30        8.30      2.78 o 
  -3   7  10        3.22        7.18      1.86 o 
  -2   7  10       26.75       32.30      5.05 o 
  -1   7  10        1.82        0.98      1.59 o 
   0   7  10        0.32       -0.08      1.26 o 
   1   7  10        5.97        6.66      1.33 o 
   2   7  10        0.24       -1.43      1.00 o 
  -3   8  10       25.06       33.07      3.30 o 
  -2   8  10        6.81        8.57      2.24 o 
  -1   8  10       19.31       24.28      3.03 o 
   0   8  10        9.25        5.86      2.14 o 
   1   8  10        2.38        3.38      1.36 o 
  -3   9  10        0.23        1.08      1.78 o 
  -2   9  10       31.54       40.80      3.84 o 
  -1   9  10       27.94       31.36      3.54 o 
  -7   1  11      139.33      145.20      7.13 o 
  -6   1  11       32.94       33.88      2.51 o 
  -5   1  11       80.98       71.13      7.89 o 
  -4   1  11        4.09        2.26      1.31 o 
  -3   1  11        1.40        2.60      1.74 o 
  -2   1  11      110.61      112.43      5.08 o 
  -1   1  11       94.11       83.77      3.71 o 
   0   1  11      138.18      128.90      6.87 o 
   1   1  11       34.99       34.03      2.60 o 
   2   1  11        8.46        7.14      1.69 o 
  -6   2  11        1.83        0.92      2.11 o 
  -5   2  11        1.09        0.03      1.28 o 
  -4   2  11        2.37        3.90      1.15 o 
  -3   2  11        0.00        0.68      1.20 o 
  -2   2  11        0.19        1.31      1.25 o 
  -1   2  11        2.01        3.38      1.37 o 
   0   2  11        0.46        1.14      1.29 o 
   1   2  11        0.05       -0.13      1.21 o 
   2   2  11        0.81        0.56      1.32 o 
  -7   3  11       26.93       32.87      4.38 o 
  -5   3  11       92.15       81.12      5.21 o 
  -4   3  11       45.08       34.58      3.60 o 
  -3   3  11       22.42       14.87      2.79 o 
  -2   3  11       11.46       14.37      2.86 o 
  -1   3  11       38.63       43.19      4.20 o 
   0   3  11       38.25       39.67      2.78 o 
   1   3  11        9.39       10.03      1.93 o 
   2   3  11       10.59        8.40      1.78 o 
  -7   4  11        0.02       -2.13      2.02 o 
  -6   4  11        7.48       13.06      3.24 o 
  -5   4  11        1.85        0.38      2.13 o 
  -4   4  11       18.28       14.92      2.89 o 
  -3   4  11        0.39        1.09      2.09 o 
  -2   4  11       28.03       20.19      3.14 o 
  -1   4  11        0.07        0.93      1.21 o 
   0   4  11        0.00       -0.78      1.07 o 
   1   4  11        0.09        0.22      1.15 o 
  -2   5  11        4.44        5.27      2.33 o 
  -1   5  11        3.77        4.06      1.47 o 
   0   5  11       14.50       15.28      2.95 o 
   1   5  11       33.53       35.15      3.55 o 
  -1   6  11        5.16        7.44      2.30 o 
   0   6  11        8.78        7.50      4.13 o 
  -3   0  12       21.36       25.45      3.44 o 
  -2   0  12        0.09       -0.73      1.48 o 
  -4   1  12        4.46        6.74      2.43 o 
  -3   1  12        0.29        0.12      1.12 o 
  -2   1  12        0.01        2.25      1.36 o 
  -3   2  12        0.05        2.40      2.09 o 
                                                 
